# Supplementary material for: Transcriptome and Biochemical Analysis Jointly Reveal the Effects of Bacillus cereus AR156 on Postharvest Strawberry Gray Mold and Fruit Quality
Source: Front Plant Sci. 2021 Aug 9;12:700446. doi: 10.3389/fpls.2021.700446 (PMC8380966; doi:10.3389/fpls.2021.700446)
Supplement: Supplementary file 1 [file Data_Sheet_1.zip]

Archive with 5 entries (5 files):
- Supplementary data sheet 1.XLSX
- Supplementary data sheet 2.XLSX
- Supplementary data sheet 3.XLSX
- Supplementary data sheet 4.XLSX
- Supplementary Tables and Figures.DOCX
