# Supplementary material for: Transcriptome and Biochemical Analysis Jointly Reveal the Effects of Bacillus cereus AR156 on Postharvest Strawberry Gray Mold and Fruit Quality
Source: Front Plant Sci. 2021 Aug 9;12:700446. doi: 10.3389/fpls.2021.700446 (PMC8380966; doi:10.3389/fpls.2021.700446)
Supplement: Supplementary file 1 [file Data_Sheet_1.zip › Supplementary data sheet 1.XLSX]

## Sheet: Supplemental Table 4
Supplementary data sheet 1. Summary for the transcriptome assembly
Sample	Total Raw Reads (Mb)	Total Clean Reads (Mb)	Total Clean Bases (Gb)	Clean Reads Q20 (%)	Clean Reads Q30 (%)	Clean Reads Ratio (%)	Total Mapping (%)	Uniquely Mapping (%)
AR156_B. cinerea_0 h-1	21.79	21.46	1.07	98.84	92.35	98.48	78.29	69.09
AR156_B. cinerea_0 h-2	21.79	21.43	1.07	98.76	91.96	98.35	78.88	69.72
AR156_B. cinerea_0 h-3	21.76	21.44	1.07	98.79	92.12	98.51	79.39	70.39
AR156_B. cinerea_24 h-1	21.67	21.04	1.05	98.58	91.42	97.07	52.79	46.37
AR156_B. cinerea_24 h-2	21.65	21.23	1.06	98.62	91.58	98.06	52.57	46.15
AR156_B. cinerea_24 h-3	21.64	21.2	1.06	98.6	91.49	97.97	52.89	46.47
Mock_B. cinerea_0 h-1	21.74	21.25	1.06	98.73	91.83	97.72	77.69	68.22
Mock_B. cinerea_0 h-2	21.7	21.24	1.06	98.86	92.48	97.85	77.46	67.97
Mock_B. cinerea_0 h-3	21.94	21.51	1.08	98.79	92.33	98.01	77.38	67.49
Mock_B. cinerea_24 h-1	21.94	21.48	1.07	98.76	92.19	97.88	54.39	47.43
Mock_B. cinerea_24 h-2	21.94	21.49	1.07	98.7	92.03	97.92	54.25	47.32
Mock_B. cinerea_24 h-3	21.94	21.51	1.08	98.81	92.37	98.02	54.14	47.23
Note: Total Raw Reads(Mb): The reads amount before filtering, Unit: Mb Total Clean Reads(Mb): The reads amount after filtering, Unit: Mb Total Clean Bases(Gb): The total base amount after filtering, Unit: Gb
