# Supplementary material for: Transcriptome and Biochemical Analysis Jointly Reveal the Effects of Bacillus cereus AR156 on Postharvest Strawberry Gray Mold and Fruit Quality
Source: Front Plant Sci. 2021 Aug 9;12:700446. doi: 10.3389/fpls.2021.700446 (PMC8380966; doi:10.3389/fpls.2021.700446)
Supplement: Supplementary file 1 [file Data_Sheet_1.zip › Supplementary data sheet 2.XLSX]

## Sheet: Sheet1
Supplementary data sheet 2. The FPKM of different samples
gene_id	AR156_B. cinerea_0 h-1_FPKM	AR156_B. cinerea_0 h-2_FPKM	AR156_B. cinerea_0 h-3_FPKM	AR156_B. cinerea_24 h-1_FPKM	AR156_B. cinerea_24 h-2_FPKM	AR156_B. cinerea_24 h-3_FPKM	Mock_B. cinerea_0 h-1_FPKM	Mock_B. cinerea_0 h-2_FPKM	Mock_B. cinerea_0 h-3_FPKM	Mock_B. cinerea_24 h-1_FPKM	Mock_B. cinerea_24 h-2_FPKM	Mock_B. cinerea_24 h-3_FPKM
FANhyb_rscf00006336.1.g00001.1	66658.8	53010.3	53976.8	47629.4	50254	46006.1	60728.1	65633.5	53655.5	43130.3	42825.2	41779.7
FANhyb_icon00003433_a.1.g00001.1	17527.2	25283.5	19406.6	8063.27	8189.2	8385.38	12528.5	12865.7	13098.4	7432.17	7230.64	7227.56
FANhyb_icon00006879_a.1.g00001.1	14021.5	19460.5	15207.5	6055.3	6502.46	6551.19	9888.87	9850.57	10293.4	6043.89	5825.96	5702.75
FANhyb_icon00003213_a.1.g00001.1	13410.8	15370.7	12880.4	9124.11	9575.82	8651.02	10300.4	9741.1	7941.51	7937.02	7768.6	7075.96
FANhyb_rscf00006252.1.g00001.1	12669.2	15386.9	11820.1	13856.8	13881.6	14049.3	7305.82	7810.14	7780.03	12573.1	12319.1	11997
FANhyb_rscf00000267.1.g00005.1	11151.4	11457.7	8873.86	10327.3	10758.1	9874.33	6222.48	6688.65	6204.97	7594.99	7356.43	7169.21
FANhyb_rscf00007372.1.g00001.1	10333.1	9130.02	6678.19	12269.2	12554.7	12087.7	12061.5	12538.4	13023.8	12429.2	12375.2	12843.3
FANhyb_icon00000772_a.1.g00002.1	9800.08	12087.4	9966.07	7147.59	6994.96	7026.08	6535.89	6276.54	6175.01	5636.89	5716.97	5834.99
FANhyb_icon00001777_a.1.g00001.1	9374.43	10128.5	8755.94	4631.6	4712.44	4549.39	4983.95	5344.77	5230.42	3444.39	3464.04	3353.05
FANhyb_icon00005664_a.1.g00001.1	9064.56	9720.82	8391.84	4428.04	4662.67	4414	4742.47	4853.09	4863.99	3087.85	3192.18	3248.78
FANhyb_icon00028060_a.1.g00001.1	7208.82	8421.92	8223.02	4779.14	4881.16	4794.99	4793.7	4917.35	4792.77	5462.62	5421.47	5288.39
FANhyb_icon00000318_a.1.g00001.1	7144.94	7843.84	7823.34	4578.73	4537.06	4621.14	4357.98	4523.56	4581.84	5107.25	4954.92	5035.77
FANhyb_rscf00000219.1.g00012.1	6842.95	9256.83	7449.12	4300.73	4221.6	4216.16	4048.46	4090.73	4570.3	3400.97	3359.48	3483.83
FANhyb_icon00034475_a.1.g00001.1	6639.25	8598.95	6740.7	3820.55	4071.61	3840.17	4028.83	4580.76	4680.94	3584.27	3370.66	3286.09
FANhyb_rscf00000267.1.g00011.1	6096.78	6166.81	5414.83	1721.19	1709.3	1787.28	3865.63	3868.31	3802.47	2046.77	2009.86	1924.93
FANhyb_icon00020464_a.1.g00001.1	5660.57	8044.82	6626.35	2667.09	2784.86	2689.37	4389.55	4740.86	5010.06	2727.04	2855.18	2466.44
FANhyb_rscf00000054.1.g00016.1	5638.51	5148.03	4817.96	7527.05	7601.48	7432.39	3521.55	3493.88	3806.33	5663.54	5901.3	5773.73
FANhyb_rscf00000176.1.g00003.1	5489.95	5324.77	4985.26	2645.89	2713.14	2750.48	3335.88	3694.74	3685.9	2112.72	2023.64	1971.99
FANhyb_icon00001282_a.1.g00001.1	5414.51	5528.5	6415.21	9412.92	9108.09	9213.69	7757.87	7557.59	7509.33	10435	10409.5	10788.5
FANhyb_rscf00000149.1.g00019.1	5295.68	5998.53	5857.23	3572.84	3623.85	3553.65	3125.44	3667.49	3528.1	3996.66	3667.4	3578.11
FANhyb_icon18944089_r.1.g00001.1	4927.82	5677.74	5317.52	2379.13	2350.32	2829.05	3879.83	3626.31	3782.76	2664.68	2685.82	2633.93
FANhyb_icon00034554_a.1.g00001.1	4835.36	5637.5	5912.44	3554.49	3548.51	3803.25	4749.82	4883.03	5111.88	5078.07	4851.9	4779.53
FANhyb_rscf00000261.1.g00007.1	4739.26	4167.26	3651.51	4986.55	4960.94	4961.8	5313.67	5567.51	5626.1	4968.46	4795.43	4868.17
FANhyb_rscf00000446.1.g00011.1	4506.6	5441.2	5518.48	2257.37	2298.79	2277.9	3097.86	3344.41	3535.61	2588.82	2529.95	2541.11
FANhyb_icon00011353_a.1.g00001.1	4470.37	4986.98	5152.6	3666.97	3687.52	3819.33	4815.27	4686.61	5080.07	4911.12	4754.02	4917.86
FANhyb_icon19931545_s.1.g00001.1	4443.72	4481.59	5314.74	7708.22	7954.23	7551.76	6804.4	6475.41	6029.09	8533.07	9135.97	9037.06
FANhyb_icon00001859_a.1.g00001.1	4398.24	3898.6	3926.54	5768.98	5930.79	6025.22	2947.93	2962.97	3144.78	4863.31	4877.06	4956.5
FANhyb_icon19669573_s.1.g00001.1	4381.16	4994.62	3938.72	3400.33	3209.95	3450.71	1577.67	1691.68	1881.74	2551.99	2581.78	2627.74
FANhyb_icon00058263_a.1.g00001.1	4338.01	5292.7	5222.06	3229.23	3215.44	3337.93	4791.08	4537.55	4661.82	4469.53	4341.73	4190.04
FANhyb_rscf00001854.1.g00003.1	4159.94	4884.37	4491.86	2144.65	2041.59	2308.62	2974.63	2959.89	3129.21	2294.02	2258.25	2270.74
FANhyb_rscf00000165.1.g00012.1	4132.98	3437.37	2976.65	6804.91	6732.56	6590.97	4799.58	5020.92	4980.98	7000.39	6877.83	7079.28
FANhyb_icon00000880_a.1.g00001.1	4079.43	2120.92	1963.34	4333.67	4165.9	4130.08	6045.03	6029.8	6201.67	4463.11	4432.83	4635.7
FANhyb_icon19908587_s.1.g00001.1	3978.44	4285.16	3743.37	2794.99	3002.96	2653.47	2270.83	2188.2	1782.1	2472.28	2497.14	2462.56
FANhyb_icon00004142_a.1.g00001.1	3692.62	2105.35	1497.29	4691.55	4434.08	4489.87	6120.33	6014.8	6221.35	5097.31	5138.91	5327.15
FANhyb_icon00012602_a.1.g00001.1	3687.94	4126.09	3476.88	3023.66	3047.29	3057.7	1606.61	1601.05	1724.99	2279.12	2308.85	2502.45
FANhyb_rscf00000201.1.g00004.1	3582.09	3089.1	2018.14	5632.45	6029.64	5756.07	4501.38	5183.64	4714.47	5954.44	5809.97	5849.48
FANhyb_rscf00003203.1.g00001.1	3568.73	4294.09	3397.87	2099.34	2213.04	1966.18	2279.84	2376.01	2292.1	1773.95	1731.3	1751.17
FANhyb_icon18385291_s.1.g00001.1	3472.58	3854.35	3176.22	2674.12	2648.28	2748.9	1451.61	1473.92	1504.85	2045.75	2044.86	2005.22
FANhyb_rscf00002343.1.g00002.1	3425.73	3445.22	3079.77	2188.82	2237.82	2197.26	2337.56	2413.46	2452.56	2063.46	2050.44	2060.58
FANhyb_icon00035017_a.1.g00001.1	3416.53	3769.75	3883.49	2313.01	2658.44	2283.9	2754.52	3189.34	3136.73	3123.93	3083.09	2754.96
FANhyb_rscf00004412.1.g00001.1	3389.83	3235.93	3641.26	2415.52	2406.98	2320.18	3067.54	3065.04	2911.87	2772.05	2649.69	2656.87
FANhyb_icon16011461_o.1.g00001.1	3295.93	3727.36	3058.07	2572.89	2643.91	2643.23	1478.51	1522.3	1445.43	1994.67	1951.29	2012.32
FANhyb_icon00010631_a.1.g00001.1	3158.08	2611.47	1912.79	3131.49	3082.52	3056.3	3928.55	4451.37	4261.95	3109.05	3158.68	3234.45
FANhyb_rscf00000418.1.g00011.1	3085.78	3188.31	2982.69	2143.99	2077.67	2230.13	1988.85	1964.53	2109.15	1961.77	1915.12	1963.06
FANhyb_rscf00000129.1.g00023.1	2875.34	2921.28	2885.41	2202.18	2222	2208.71	1812.37	2019.84	2018.09	2173.48	2069.77	1993.23
FANhyb_icon00025903_a.1.g00001.1	2861.8	1735.36	2221.44	2147.77	2083.04	2247.27	5013.76	5149.17	5718.4	2731	2655.44	2800.39
FANhyb_icon00041357_a.1.g00001.1	2728.41	2777.32	2138.17	2167.53	1985.64	2258.08	1035.93	1103.14	1167.99	1408.23	1328.36	1252.37
FANhyb_icon00021102_a.1.g00001.1	2696.69	2676.53	2381.49	2626.47	2501.26	2688.01	1726.22	1841.2	1813.26	1921.59	2006.31	1920.58
FANhyb_rscf00000079.1.g00001.1	2684.46	3323.67	2734.51	881.58	880.17	926.16	1130.41	1170.41	1207.89	645.93	647.98	645.6
FANhyb_icon00032363_a.1.g00001.1	2615.27	2816.15	2728.7	1821.96	1940.25	1825.92	1991.88	2070.08	1888.24	1946.01	1942.05	1924.77
FANhyb_rscf00000186.1.g00012.1	2464.89	2408.37	2211.68	1779.61	1808.34	1793.35	1670.58	1686.49	1786.66	1635.2	1619.9	1618.18
FANhyb_rscf00000501.1.g00003.1	2431.03	2807.86	2708.64	4144.96	4212.4	4319.66	1549.04	1524.55	1561.1	4008.37	4060.46	3902.13
FANhyb_icon00043943_a.1.g00001.1	2399.87	2483.2	2522.59	1677.05	1773.18	1687.16	2413.91	2245.54	1900.23	1900.98	1877.58	1823.59
FANhyb_icon00046630_a.1.g00001.1	2371.62	1741.7	1816.1	570.55	593.63	498.56	1350.35	1512.91	1348.31	318.93	295.52	251.63
FANhyb_icon19235661_s.1.g00001.1	2337.41	2820.41	2181.07	1410.88	1412.92	1421.02	1112.66	1091.3	1206.23	1147.5	1225.73	1161.9
FANhyb_rscf00003833.1.g00002.1	2287.15	2359.48	2262.37	2256.71	2231.76	2394.33	1539.16	1516.79	1716.44	1890.81	1906.74	1863.02
FANhyb_rscf00000224.1.g00006.1	2282.06	1692.79	1899.26	1863.82	1756.57	1744.04	1748.8	1766.26	1627.07	1368.04	1410.53	1571.87
FANhyb_rscf00005532.1.g00001.1	2158.28	2302.62	2802.64	954.04	977.47	975.24	2026.71	2074.32	2089.18	1047.73	1067.8	1093.88
FANhyb_icon19773383_s.1.g00001.1	2131.8	2408.21	1620.64	2258.54	2613.79	2198.22	1579.97	1607.9	1272.39	2001.66	2021.86	1842.89
FANhyb_rscf00003541.1.g00001.1	2102.76	1109.79	864.14	2526.92	2436.99	2373.23	3575.74	3357.32	3522.04	2856.58	2748.22	2715.59
FANhyb_rscf00000267.1.g00004.1	2096.06	2144.62	1707.17	1975.51	1965.29	1848.93	1213.78	1198.07	1214.26	1526.2	1437.26	1469.35
FANhyb_icon00009373_a.1.g00001.1	2069.06	2325.77	2210.98	964.88	947.94	1075.99	1600.39	1551.85	1428.57	1008.26	986.38	1047.01
FANhyb_icon18496489_s.1.g00001.1	2035	2177.12	1814.55	965.7	1063.27	982.44	1561.25	1535.36	1411.39	1053.73	1069.98	1022.58
FANhyb_icon19921713_s.1.g00001.1	1968.97	1678.05	1386.98	3193.94	3186.24	3124.52	1262.37	1339.15	1364.72	2492.99	2452.05	2482.08
FANhyb_icon00007826_a.1.g00001.1	1966.98	1223.8	1643.22	1568.49	1567.29	1525.47	3911.67	3968.11	4094.57	1992.6	1933.71	1978.09
FANhyb_icon00056079_a.1.g00001.1	1958.21	1384.4	1119.64	2135.99	2037.1	2016.32	1771.02	1711	1729.21	1780.21	1739.3	1765.63
FANhyb_icon00006795_a.1.g00001.1	1952.02	2026.17	1524.37	2096.34	2109.85	2009.07	1532.62	1697.38	1846.83	1616.63	1632.06	1747.85
FANhyb_rscf00001030.1.g00005.1	1922.92	1442.03	1415.4	3580.29	3442.17	3539.48	2642.95	2749.82	2860.87	3832.47	3727.45	3702.82
FANhyb_rscf00000333.1.g00005.1	1906.2	1470.4	1128.24	2124.34	2085.47	2136.64	2051.9	2083.3	2360.08	1950	1946.66	2079.36
FANhyb_rscf00000134.1.g00001.1	1887.96	2181.86	1700.31	1805.44	1783.78	1764.29	876.51	885.2	931.94	1417.08	1416.79	1387.18
FANhyb_rscf00000443.1.g00001.1	1872.42	1712.44	927.53	2251.76	2269.21	2206.36	1454.65	1518.15	1516.52	274.33	270.8	265.74
FANhyb_icon00014574_a.1.g00001.1	1871.68	2069.46	1495.84	1690.41	1490.62	1587.58	1301.38	1668.31	1697.67	1206.23	1207.76	1157.41
FANhyb_rscf00002134.1.g00001.1	1864.89	2241	2059.28	2317.83	2266.69	2201.08	3393.58	3326.14	3314.66	2645.19	2611.84	2702.85
FANhyb_icon00035323_a.1.g00001.1	1847.56	2093.12	1809.21	1293.84	1296.35	1321.79	953.96	1009.24	1017.74	1084.59	1066.66	1084.15
FANhyb_rscf00000149.1.g00017.1	1843.09	1741.49	1568.3	1976.21	2185.47	1921.6	1270.48	1427.14	1263.05	1798.06	1719.51	1653.05
FANhyb_rscf00004290.1.g00001.1	1826.73	2075.58	1697.04	968.67	1069.92	1017.28	869.96	889.98	856.36	841.25	859.71	753.75
FANhyb_rscf00001020.1.g00004.1	1803.49	2302.78	1993.48	2073.74	2130.51	2062.82	1426.45	1535.21	1533.59	2180.83	2116.54	2066.22
FANhyb_rscf00000280.1.g00001.1	1801.87	1761.82	2230.84	3062	3099.89	3117.18	2447.86	2595.49	2657.26	3772.04	3741.56	3946.18
FANhyb_rscf00001420.1.g00002.1	1791.9	1885.74	1656.28	2454.55	2396.33	2446.18	1174.27	1204.94	1318.93	2012.5	1997.57	1967.97
FANhyb_icon00012211_a.1.g00001.1	1787.16	2099.79	1782.41	1209.77	1194.63	1195.66	834.33	845.64	887.52	992.81	957.38	963.75
FANhyb_rscf00005549.1.g00001.1	1775.25	831.8	709.84	1993.65	2102.73	2041.83	1445.37	1469.5	1526.71	824.12	838.41	818.86
FANhyb_rscf00004727.1.g00001.1	1734.45	1673.29	1648.76	1931.99	2081.89	1897.72	1598.13	1622.08	1539.36	2032.84	1965.09	2011.45
FANhyb_rscf00000856.1.g00008.1	1705.22	1078.17	983.4	2079.57	2083.58	2012.8	1395.49	1374.74	1346.15	609.84	608.62	612.23
FANhyb_icon00000439_a.1.g00001.1	1680.51	2045.24	1613.16	1489.66	1451.66	1572.5	964.16	934.71	962.95	1317.41	1341.86	1318.52
FANhyb_icon19360157_s.1.g00001.1	1657.46	1876.33	1562.15	911.64	1059.35	1050.48	1171.19	1065.52	1221.21	932.44	901	889.91
FANhyb_rscf00000590.1.g00003.1	1629.93	1398.22	1825.62	1487.81	1502.95	1537.57	2441.3	2529.73	2411.15	2007.92	1977.9	1957.96
FANhyb_icon19238309_o.1.g00001.1	1621.64	1497.35	1437.09	922.21	940.12	932.8	2315.9	2384.73	1668.04	1041.09	1107.47	1055.63
FANhyb_rscf00006883.1.g00001.1	1599.89	1711.64	1599.16	1447.68	1426.67	1523.93	1168.96	1147.17	1181	1284.51	1293.07	1279.3
FANhyb_icon00009089_a.1.g00001.1	1586.16	1640.95	1930.39	709.02	731.16	697.56	1548.53	1662.01	1844.08	519.39	523.74	524.12
FANhyb_icon00010994_a.1.g00001.1	1576.59	1143.7	1094.9	621.03	608.63	560.03	1387.29	1455.93	1815.95	580.03	519.21	527.11
FANhyb_icon18394439_o.1.g00001.1	1550.76	1614.19	1536.86	1105.54	1068.73	1041.48	1270.54	1134.2	982.47	1070.65	1182.45	1065.56
FANhyb_icon00023645_a.1.g00001.1	1548.29	1697.18	1279.95	1654.22	1622.64	1633.51	1822.45	1905.37	2012.43	1637.32	1558.73	1648.26
FANhyb_rscf00000118.1.g00005.1	1533.02	763.28	351.82	2420.89	2469.87	2355.69	1454.17	1557.65	1509.41	481.73	493.79	480.53
FANhyb_icon17138377_o.1.g00001.1	1522.91	1763.76	1659.2	1879.08	1940.67	1891.47	2633.96	2823.04	2819.2	2218.99	2201.13	2163.14
FANhyb_icon00010909_a.1.g00001.1	1510.84	1552.8	1375.73	724.89	723.08	634.25	892.38	888.86	835.5	476.01	494.42	502.2
FANhyb_icon16190805_o.1.g00001.1	1502.16	973.79	1372.05	1277.01	1249.78	1321.18	3244.51	3031.66	3185.03	1747.76	1727.16	1589.68
FANhyb_rscf00005549.1.g00003.1	1472.15	959.26	924.47	2004.01	1920.02	1876.14	1449.03	1313.08	1351.79	602.46	612.05	617.52
FANhyb_icon18399909_o.1.g00001.1	1469.36	1661.5	1473.95	1029.78	1041.43	1005.3	784.99	744.7	758.32	834.15	853.21	859.68
FANhyb_icon14422311_s.1.g00001.1	1468.94	944.42	941.44	1247.35	1472.15	1402.49	888.74	957.87	885.16	1130.24	1096.32	1109.75
FANhyb_rscf00000476.1.g00009.1	1456.99	1457.49	1266.66	1436.05	1421.94	1454.92	798.64	796.05	825.47	1137.42	1124.01	1109.82
FANhyb_icon18907743_o.1.g00001.1	1447.38	1706.3	1431.68	966.73	986.6	945.92	753.97	793.7	765.99	836.88	829.98	815.38
FANhyb_rscf00005420.1.g00001.1	1442.49	1712.81	1377.27	753.2	808.78	765.27	678.04	730.75	751.69	705.34	679.21	669.07
FANhyb_icon00009240_a.1.g00001.1	1436.35	1693.03	1386.98	1574.97	1483.85	1573.52	899.8	857.25	926.53	1204.79	1273.85	1263.45
FANhyb_icon00000531_a.1.g00001.1	1435.58	1467.14	1597.87	3608.35	3556.41	3543.68	18033.9	19441.3	20516.8	13811.4	13990.1	14322.2
FANhyb_icon00000688_a.1.g00001.1	1435.41	1480.07	1127.94	1631.57	1582.68	1632.19	1353.43	1294.31	1411.27	1348.2	1346.97	1355.42
FANhyb_rscf00001102.1.g00002.1	1409.6	1204.93	981.92	1151.88	1244.1	1042.25	624.45	733.03	690.4	828.32	771.62	746.94
FANhyb_rscf00000906.1.g00005.1	1401.4	1533.36	1528.63	620.29	602.01	647.31	1062.94	987.12	979.59	648.71	658.8	651.13
FANhyb_icon00008093_a.1.g00001.1	1399.55	1699.33	1486.07	935.19	1066.59	966.37	836.57	861.99	830.16	895.74	890.35	840.98
FANhyb_icon00003513_a.1.g00001.1	1396.94	1405.14	1234.36	617.36	639.42	581.77	763.69	811.01	775.79	462.14	450.64	417.03
FANhyb_icon00001659_a.1.g00001.1	1371.6	1234.51	963.06	2258.83	2382.01	2130.27	828.07	918.37	973.68	1624.55	1676.79	1811.43
FANhyb_rscf00000189.1.g00012.1	1370.82	1506.06	1104.58	1360.08	1448.87	1276.71	1184.53	1166.83	1137.89	1158.12	1142.01	1122.03
FANhyb_icon00014271_a.1.g00001.1	1331.51	1285.42	1339.68	413.94	400.31	409.27	856.13	823.48	1002.56	264.19	250.47	247.54
FANhyb_rscf00000868.1.g00006.1	1320.99	1802.57	1712.95	586.86	564.67	593.24	974.56	975.28	994.71	705.72	711.7	676.59
FANhyb_rscf00000216.1.g00008.1	1308.45	1529.06	1098.51	1865.03	1937.33	1796.33	754.28	767.39	702.96	1545.44	1539.35	1489.41
FANhyb_icon00047547_a.1.g00001.1	1306.57	899.39	1033.65	1318.97	1083.57	973.56	3027.12	3263.19	2897.96	1391.03	1445.96	1287.4
FANhyb_icon00004613_a.1.g00001.1	1302.71	1501.45	1314.6	745.36	785.84	768.47	905.99	771.75	730.12	547.09	629.07	600.74
FANhyb_icon00007040_a.1.g00001.1	1288.9	1055.24	856.44	1556.82	1590.61	1481.04	601.02	726.23	754.13	1089.43	1013.84	1000.43
FANhyb_rscf00000160.1.g00005.1	1285.03	1586.48	1049.83	871.63	919.05	890.43	630.2	657.83	626.53	753.14	734.04	708.52
FANhyb_rscf00001363.1.g00004.1	1271.03	930.22	1265.78	760.52	750.25	744.73	1517.53	1456.35	1428.06	807.33	828.25	836.32
FANhyb_icon00023885_a.1.g00001.1	1253.67	1064.18	1203.8	670.6	853.27	705.38	1705.15	1507.57	1367.74	843.26	877.09	796.18
FANhyb_rscf00003296.1.g00001.1	1245.58	787.15	535.21	1286.69	1297.82	1264.41	842.66	885.49	896.1	398.33	403.01	398.53
FANhyb_rscf00000033.1.g00005.1	1235.57	1442.54	1124.39	1346.65	1309.38	1349.01	725.95	721.49	751.66	1062.82	1054.43	1060.34
FANhyb_icon00010147_a.1.g00001.1	1225.12	922.71	721.77	1314.67	1266.62	1297.58	1163.24	1218.72	1310.77	1170.58	1182.39	1182.57
FANhyb_rscf00001880.1.g00002.1	1205.73	1384.23	1204.92	558.02	568.46	565.8	726.58	739.39	734.08	507.82	502.08	489.6
FANhyb_icon00053861_a.1.g00001.1	1192.9	1115.59	821.73	1173.26	1136.37	1092.51	1067.47	1271.15	1219.35	1031.74	1011.67	998.59
FANhyb_rscf00002286.1.g00003.1	1188.03	1143.01	1015.46	355.83	348.22	360.01	912.65	878.33	923.86	365.42	374.68	378.51
FANhyb_icon00043691_a.1.g00001.1	1185.99	938.14	858.69	1927.27	1743.62	1817.38	1722.53	1657.35	1658.75	1739.22	1862.68	1808.68
FANhyb_rscf00000360.1.g00010.1	1176.81	1112.47	1039.74	5876.51	5747.39	5739.92	1553.15	1550.96	1536.27	5352.38	5360.74	5405.81
FANhyb_icon00023238_a.1.g00001.1	1172.9	1127.26	1045.23	1584.84	1555.34	1558.71	1979.41	2074.8	2151.65	1968.27	2006.3	2023.24
FANhyb_rscf00000061.1.g00006.1	1171.91	1283.38	1329.99	1259.23	1267.8	1228.43	1758.86	1883.15	1824.72	1310.52	1271.08	1278.95
FANhyb_icon00008860_a.1.g00001.1	1169.52	1228.08	1172.67	844.51	921.49	840.68	938.33	946.61	880.56	835.5	848.12	732.49
FANhyb_icon17697755_o.1.g00001.1	1169.1	1285.21	1023.33	609.65	694.6	600.61	976.06	976.65	945.94	684.22	710.35	668.73
FANhyb_rscf00000650.1.g00003.1	1163.42	1162.6	918.73	1114.57	1075.07	1095.87	889.25	940.48	928.09	968.23	962.96	909.63
FANhyb_rscf00000814.1.g00006.1	1135.89	1263.55	964.53	1243.02	1241.95	1211.41	1277.55	1305.64	1427.05	1212.52	1151.11	1092.5
FANhyb_rscf00000004.1.g00028.1	1133.99	1236.79	1125.71	1935.31	1887.76	1958.5	851.05	846.09	897.05	1529.77	1504	1551.48
FANhyb_rscf00000805.1.g00002.1	1131.28	1230.08	1012.23	693.2	682.58	691.68	677.3	653.55	649.74	636.31	653.15	643.34
FANhyb_rscf00000004.1.g00002.1	1115.89	1036.97	1094.99	816.18	787.32	754.94	988.46	994.9	956.1	704.42	693.73	679.05
FANhyb_icon00005005_a.1.g00001.1	1110.57	1251.05	980.04	740.95	721.57	711.71	556.08	558.42	494.25	501.27	517.48	498.51
FANhyb_icon00041212_a.1.g00001.1	1104.92	1080.58	838.36	1050.73	1043.36	1068.62	584.93	637.58	593.86	805.56	805.52	779.65
FANhyb_rscf00000205.1.g00003.1	1103.03	977.65	1345.85	638.83	603.89	625.25	1245.1	1204.15	1221.62	663.34	667.95	667.65
FANhyb_rscf00000014.1.g00009.1	1083.6	992.92	1099.29	516.33	499.22	498.26	892.87	864.56	872.25	517.83	499.87	491.73
FANhyb_rscf00000096.1.g00017.1	1083.51	1340.31	1183.27	857.78	835.22	838.63	1655.23	1644	1640.59	915.85	896.08	908.19
FANhyb_rscf00001531.1.g00003.1	1067.09	592.51	511.51	1151.47	1124.1	1110.54	1200.78	1207.29	1257.92	1112.6	1093.06	1090.48
FANhyb_rscf00001050.1.g00005.1	1059.97	1078.87	1061.94	1608.01	1574.19	1663.41	945.81	957.9	1005.16	1591.45	1570.13	1566.37
FANhyb_icon00021149_a.1.g00001.1	1049.33	807.99	654.53	840.58	841.37	856.14	1179.26	1160.83	1198.07	846.54	858.83	861.3
FANhyb_icon15610920_o.1.g00001.1	1045.43	763.86	613.1	1084.27	1058.05	958.26	624.22	772.87	902.42	986.88	828.48	850.65
FANhyb_rscf00000173.1.g00018.1	1041.3	1286.03	1137.63	737.27	720.53	764.4	656.83	629.68	639.01	651.54	663.49	655.89
FANhyb_icon00035202_a.1.g00001.1	1028.11	741.46	646.3	1362.24	1401.09	1393.44	754.63	955.67	1072.22	1233.19	1240.66	1233.5
FANhyb_icon00029997_a.1.g00001.1	1023.58	933.04	916.91	846.2	960.99	873.38	1141.76	1153.94	1119.35	827.58	783.87	784.1
FANhyb_rscf00000078.1.g00004.1	1020.17	1091.77	1311.94	494.56	490.65	491.64	1028.93	1010.82	1061.86	515.97	535.32	523.22
FANhyb_icon00028225_a.1.g00001.1	1017.58	1103.49	894.48	1133.17	1155.79	1087.3	755.12	797.78	736.07	895.52	903.68	852.34
FANhyb_rscf00002393.1.g00001.1	1015.78	1102.65	971.1	549.56	534.08	558.74	808.07	765.97	779.84	464.64	482.83	479.87
FANhyb_icon00053215_a.1.g00001.1	1015.06	1200.33	820.93	1249.06	1493.05	1174.61	598.86	718.77	613.9	914.36	972.19	873.28
FANhyb_icon00005046_a.1.g00001.1	1011.27	1430.07	1391.5	438.91	455.39	456.17	826.65	861.12	780.09	538.46	538.21	490.19
FANhyb_rscf00004964.1.g00001.1	1005.41	1008.67	802.26	931.01	945.87	905.88	738.35	689.61	719.37	780.37	795.71	798.67
FANhyb_rscf00000872.1.g00006.1	998.76	1124.38	1060.03	1519.19	1487.8	1495.96	800.42	791	830.27	1303.85	1305.16	1310.08
FANhyb_rscf00005897.1.g00001.1	997.33	1093.39	896.57	645.97	673.62	622.56	472.57	545.22	521.29	520.96	493.31	458.15
FANhyb_rscf00002752.1.g00001.1	995.54	1221.72	845.17	1174.87	1316.53	1161.42	826.68	722.7	658.38	925.94	986.48	907.56
FANhyb_rscf00000265.1.g00001.1	994.54	1114.55	1120.37	700.38	709.89	706.14	792.71	816	840.42	728.61	720.59	758.12
FANhyb_rscf00002142.1.g00002.1	991.11	1049.14	814.26	1948.03	1941.14	1917	1146.07	1190.58	1239.14	1709.48	1674.66	1738.75
FANhyb_icon00041368_a.1.g00001.1	985.31	1123.17	723.44	859.8	829.28	910.52	458.27	420.54	393.72	866.71	902.37	907.6
FANhyb_icon19600037_s.1.g00001.1	981.52	1086.73	1095.81	722.14	765.73	697.13	886.42	912.47	863.01	802.66	818.62	766.5
FANhyb_icon00003377_a.1.g00001.1	969.23	1013.08	739.55	939.74	1069.92	940.28	549.06	566.79	545.47	814.94	769.44	758.14
FANhyb_icon00016973_a.1.g00001.1	967.6	627.45	675.07	913.81	938.74	862.79	904.55	1017.45	1000.77	857.77	808.13	856.08
FANhyb_icon00001148_a.1.g00001.1	962.32	788	938.71	572.57	570.73	602.12	941.11	941.84	1001.62	579.71	593.21	639.52
FANhyb_icon16509299_o.1.g00001.1	959.23	1109.57	874.91	1187.84	1186.39	1236.76	1258.94	1390.91	1303.5	1076	1072.24	1083.94
FANhyb_icon00014628_a.1.g00001.1	941.3	874.97	1268.82	931.25	1060.85	1088.84	1278.99	1264.37	1230.76	1306.36	1251.33	1262.81
FANhyb_icon00004529_a.1.g00001.1	935.29	1133.16	848.15	398.16	402.57	412.75	623.14	603.87	605.08	428.25	429.97	436.92
FANhyb_rscf00001612.1.g00004.1	935.14	815.71	648.45	1031.12	1100.14	1048.82	809.69	914.44	860.06	968.55	934	913.65
FANhyb_icon00024066_a.1.g00001.1	934.16	901.88	870.36	792.78	770.38	756.34	557.19	653.54	599.7	701.17	706.05	631.66
FANhyb_icon00010667_a.1.g00001.1	929.61	1149.52	690.49	702.82	641.99	662.3	461.9	474.19	472.96	482.49	510.35	491.41
FANhyb_rscf00005030.1.g00001.1	923.5	764.86	872.24	547.77	531.34	540.09	912.88	910.29	928.89	544.37	554.82	549.9
FANhyb_icon00019040_a.1.g00001.1	921.94	779.78	535.58	3082.3	2697.99	2885.34	2435.7	2257.73	2586.36	1194.38	1099.03	1068.7
FANhyb_icon18304963_o.1.g00001.1	913.29	1078.99	835.85	752.46	658.92	731.11	521.04	545.1	586.24	620.16	593.49	641.65
FANhyb_rscf00000463.1.g00012.1	911.65	1003.71	808.64	490.49	501.44	485.29	431.4	464.88	465.58	421.56	404.97	380.83
FANhyb_rscf00000587.1.g00007.1	904.96	695.1	640.7	1095.04	1073.21	1085.98	655.67	692.54	724.19	964.04	894.41	912.71
FANhyb_rscf00000017.1.g00017.1	901.73	1114.19	959.59	939.71	917.51	971.09	397.51	368.69	401.15	757.17	760.77	766.53
FANhyb_icon19322607_o.1.g00002.1	889.62	786.97	656.05	797.21	734.26	802.57	527.18	542.38	596.42	637.72	540.16	560.11
FANhyb_rscf00000277.1.g00007.1	884.34	1107.18	869.61	279.97	290.01	266.18	573.98	544.11	515.54	284.13	286.44	254.56
FANhyb_icon00007368_a.1.g00001.1	878.79	705.19	464.36	1253.33	1185.6	1237.08	909.88	1015.91	1058.9	1126.62	1094.33	1087.92
FANhyb_icon00039854_a.1.g00001.1	877.61	896.49	764.66	811.92	818.99	743.01	644.64	679.51	603.65	668.23	624.67	616.16
FANhyb_rscf00001581.1.g00003.1	873.42	880.03	759.56	1114.07	1088.75	1069.97	516.82	537.7	526.01	815.59	794.44	815.39
FANhyb_rscf00007195.1.g00001.1	872.48	932.74	885.76	701.58	721.12	686.92	654.32	651.32	617.11	786.22	804.32	772.23
FANhyb_rscf00007094.1.g00001.1	870.56	830.37	882.84	628.88	599.46	604.42	618.17	564.32	548.52	605.43	606.61	616.33
FANhyb_icon00007378_a.1.g00001.1	869.6	876.34	765.94	264.47	260.69	276.62	578.49	607.17	680	252.62	257.73	255.62
FANhyb_rscf00000325.1.g00003.1	867.17	735	707.76	717.24	765.37	686.78	558.62	618.09	587.55	551.92	522.74	531.46
FANhyb_rscf00001212.1.g00006.1	865.14	887.95	678.94	989.65	1025.64	1061.23	796.27	786.82	810.85	972.81	947.76	979.48
FANhyb_rscf00000864.1.g00002.1	860.86	781.48	527.99	760.8	800.03	723.01	573.75	605.71	641.3	659.76	659.02	608.52
FANhyb_rscf00000606.1.g00006.1	859.99	1044.57	934.57	779.74	768.48	811.41	936.96	896.48	950.53	790.54	815.6	815.76
FANhyb_icon17468394_o.1.g00001.1	859.54	840.83	785.89	605.29	620.86	553.95	851.48	894.01	906.27	529.07	499.92	474.05
FANhyb_icon00004634_a.1.g00001.1	852.3	772.43	715.84	1018.4	1027.44	966.78	764.43	784.23	828.35	923.56	856.2	848.99
FANhyb_icon15613958_o.1.g00001.1	851.43	1082.25	775.28	696.33	717.86	711.5	532.86	535.14	585.27	596.36	631.84	634.26
FANhyb_rscf00000068.1.g00012.1	849.76	938.48	820.27	761.36	760.75	754.08	597.03	579.95	582.9	658.22	674.75	668.64
FANhyb_icon00003064_a.1.g00001.1	848.81	416.55	353.23	1470.77	1500.29	1441.88	819.29	892.47	826.25	619.68	615.44	571.89
FANhyb_rscf00001570.1.g00001.1	848	699.06	845.17	1170.32	1164.67	1178.11	912.36	860.57	886.96	1166.87	1131.06	1160.93
FANhyb_icon00011699_a.1.g00001.1	844.59	751.8	552.03	1045.33	906.52	1026.22	1096.56	1079.97	1007.09	939.57	959.8	1028.97
FANhyb_icon00032872_a.1.g00001.1	842.22	735.5	438.17	1326.53	1255.22	1217.44	1678.22	1772.73	1688.9	1531.98	1506.04	1581.84
FANhyb_rscf00001392.1.g00002.1	840.5	811.69	784.17	809.85	788.19	779.34	893.22	888.1	926.84	675.39	700.96	684.69
FANhyb_icon00007096_a.1.g00001.1	831.87	764.54	609.74	1053.08	1057.41	1045.96	979.31	1031.84	1116.49	1027.16	974.23	982.98
FANhyb_icon00000117_a.1.g00001.1	824.56	760.32	593.73	688.42	700.17	690.66	714.28	714.78	703.73	630.17	643.47	631.12
FANhyb_icon00002898_a.1.g00001.1	819.07	920.7	858.84	706.31	702.91	729.05	636.48	627.48	642.94	809.02	821.05	850.87
FANhyb_icon00053035_a.1.g00001.1	815.29	576.22	457.96	798.39	830.73	801.97	591.24	637.05	695.51	680.72	637.07	635.27
FANhyb_rscf00000157.1.g00003.1	814.48	500.42	551.6	1552.54	1582.97	1504.16	1372.77	1357.34	1458.29	1694.33	1677.39	1774.62
FANhyb_icon00016895_a.1.g00001.1	813.78	815.94	1109.81	944.8	869.32	903.86	1113.66	1087.82	1151.13	1177.65	1076.03	1119.68
FANhyb_icon00047046_a.1.g00001.1	812.04	1044.81	901.52	508.57	505.3	566.28	430.02	454.32	476.19	474.25	459.68	505.68
FANhyb_icon00012477_a.1.g00001.1	810.81	915.18	669.63	592.73	617.08	592.09	383.7	437.29	441.27	414.32	408.89	381.43
FANhyb_icon20229101_s.1.g00001.1	810.25	652.6	562.5	965.36	977.91	987.27	752.4	877.32	828.2	902.3	915.35	866.09
FANhyb_icon00002407_a.1.g00001.1	807.62	466.97	386.38	1235.53	1216.49	1146.62	542.52	638.2	676.46	907.41	916.97	859.6
FANhyb_icon00003765_a.1.g00001.1	805.93	1018.26	701.65	3020.07	3074.29	2949.07	473.97	496.87	537.72	1947.15	1957.74	1951.17
FANhyb_icon00032656_a.1.g00001.1	797.16	1024.24	667.71	3194.74	3039.34	3087	436.77	423.06	521.02	1920.7	1859.17	1916.73
FANhyb_icon17734937_o.1.g00001.1	793.82	598.19	483.14	651.46	658.01	629.38	753.37	779.93	869.42	636.3	627.81	628.87
FANhyb_rscf00001502.1.g00002.1	793.43	780.57	664.44	988.47	1011.13	991.56	538.91	564.03	590.9	917.38	910.52	928.53
FANhyb_rscf00000482.1.g00003.1	788.71	499.94	626.44	724.51	724.1	721.25	1688.37	1870.72	1930.92	966.09	941.23	967.63
FANhyb_icon00007144_a.1.g00001.1	785.41	841	746.93	416.5	423.63	408.69	597.91	615.39	620.81	327.82	334.1	324.25
FANhyb_icon00010783_a.1.g00001.1	782.12	683.53	749.38	404.91	380.49	380.14	1420.83	1369.81	1401.52	1044.6	1069.18	1156.56
FANhyb_icon00012942_a.1.g00001.1	780.05	909.32	743.57	778.61	824.22	837.35	462.32	443.11	449.27	606.99	636.58	647.64
FANhyb_icon00033684_a.1.g00001.1	771	542.71	615.12	1226.91	1187.83	1195.23	1065.59	1021.21	1136.42	1283.17	1327.77	1319.66
FANhyb_icon19299281_o.1.g00001.1	767.44	865.51	672.45	431.96	467.09	399	471.5	469.11	449.09	384.51	379.75	396.1
FANhyb_icon00020128_a.1.g00001.1	766.96	526.25	438.41	677.26	679.84	697.13	687.73	793.45	866.7	619.75	625.43	632.52
FANhyb_icon00003732_a.1.g00001.1	766.55	685.41	567.28	1007.2	946.97	982.46	1197.02	1234	1092.42	892.19	972.21	985.28
FANhyb_icon00004487_a.1.g00001.1	764.2	835.57	702.1	411.68	420.62	408.66	860.04	867.43	879.37	375.11	376.81	391.08
FANhyb_rscf00004861.1.g00001.1	763.27	675.34	531.38	210.56	216.68	210.94	414.98	442.06	446.35	160.41	162.6	154.97
FANhyb_icon18859363_s.1.g00001.1	763.25	935.89	721.48	634.32	642.83	607.04	431.68	498.12	551.22	594.32	601.82	650.92
FANhyb_rscf00000172.1.g00015.1	758.4	771.2	574.96	2829.17	2763.76	2793.44	896.05	934.63	1009.08	2649.88	2704.69	2765.93
FANhyb_rscf00000042.1.g00022.1	755.06	711.67	808.44	781.03	786.6	790	746.11	702.72	731.77	696.87	736.86	738.82
FANhyb_rscf00000028.1.g00006.1	754.1	669.35	519.55	867.99	890.88	830.4	633.09	670.09	632.78	788.94	753.36	783.8
FANhyb_icon00012053_a.1.g00001.1	752.88	735.54	576.53	2127.57	2154.37	2157.72	582.46	615.47	597.41	1851.61	1971.05	1878.06
FANhyb_rscf00000981.1.g00004.1	747.81	771.67	678.98	348.4	375.54	327.48	471.51	476.17	431.99	316.51	308.73	299
FANhyb_rscf00000683.1.g00002.1	747.51	712.64	615.97	1014.75	1017.78	1004.84	450.08	457.82	497	838.54	807.42	859.29
FANhyb_rscf00000712.1.g00003.1	745.99	771.87	794.14	523.86	492.99	540.38	514.29	499.81	466.09	543.01	548.15	536.91
FANhyb_icon00000976_a.1.g00001.1	741.58	575.32	484.46	640.66	648	645.96	900.99	932.54	899.67	579.15	558.04	573.59
FANhyb_icon00036111_a.1.g00001.1	731.79	850.97	549.52	681.62	643.92	665.73	322.23	319.87	303.24	638.52	635.97	622.69
FANhyb_rscf00000596.1.g00002.1	725.89	319.83	202.26	1286.84	1260.93	1253.21	1219.02	1264.84	1318.51	368.45	377.29	370.33
FANhyb_icon00022524_a.1.g00001.1	724.48	530.79	385.66	715.27	763.07	761.22	586.56	747.71	775.57	727.09	614.16	707.7
FANhyb_rscf00001034.1.g00005.1	716.5	511.22	562.3	802.49	842.57	851.72	473.39	508.47	479.98	671.63	670.11	695.3
FANhyb_rscf00000018.1.g00006.1	715.72	521.71	462.2	821.67	810.93	757.96	2063.82	2135.15	1988.67	1187.56	1185.99	1195.3
FANhyb_icon00036482_a.1.g00001.1	715.02	683	627.83	985.19	986.28	930.91	595.82	684.78	735.55	790.24	765.42	785.74
FANhyb_icon00045203_a.1.g00001.1	714.69	694.64	713.67	695.62	753.55	677.01	680.77	732.25	761.03	634.77	619.02	632.67
FANhyb_icon00003325_a.1.g00001.1	712.8	695.63	501.68	1161.67	1233.51	1100.11	521.01	561.57	576.94	792.58	804.05	827.29
FANhyb_rscf00003799.1.g00001.1	709.93	828.1	694.99	883.58	875.01	893.08	485.64	488.99	534.16	623.5	618.49	621.51
FANhyb_rscf00004411.1.g00001.1	709.69	698.77	672.58	376.33	381.31	396.11	502.69	495.71	548.1	288.04	293.05	321.6
FANhyb_icon00016963_a.1.g00001.1	706.27	601.71	571.77	787.69	882.79	901.2	561	587.96	676.93	705.8	708.21	682
FANhyb_icon00011206_a.1.g00001.1	705.82	653.87	564.21	408.55	430.87	397.52	509.33	516.02	440.44	317.84	342.06	334.96
FANhyb_rscf00000271.1.g00002.1	701.16	457.7	443.25	867.19	923.25	817.56	652.64	676.23	708.31	729.39	718.6	763.36
FANhyb_icon00004864_a.1.g00001.1	700.22	774.69	597.69	384.6	359.51	386.36	421.81	393.12	390.8	327.38	327.67	333.29
FANhyb_icon00049329_a.1.g00001.1	695.89	885.54	630.67	689.1	710.34	698.76	420.25	393.08	419.23	562.18	593.19	622.92
FANhyb_rscf00002290.1.g00002.1	693.31	421.95	224.98	1303.04	1400.6	1262	1293.63	1336.78	1272.46	375.72	357.23	364.36
FANhyb_rscf00000927.1.g00001.1	693.22	644.4	533.75	872.16	843.42	871.02	593.36	582	600.86	735.42	740.76	750.46
FANhyb_rscf00000036.1.g00018.1	693.21	931.81	694.62	591.05	552.87	609.34	455.29	452.66	474.24	493.88	485.07	470.86
FANhyb_icon00060620_a.1.g00001.1	691.21	626.61	573.09	449.68	493.59	446.41	801.02	801.12	674	401.65	400.34	372.64
FANhyb_icon00001633_a.1.g00001.1	689.31	691.98	571.14	419.32	432.24	428.47	363.8	375.43	334.33	300.8	304.09	276.32
FANhyb_rscf00000012.1.g00020.1	688.77	625.44	913.93	538.77	510.46	550.54	837.96	833.43	885.02	725.63	713.05	728.02
FANhyb_rscf00000315.1.g00009.1	688.64	521.72	529.36	404.73	579.12	504.05	575.17	673.51	540.32	485.97	428.42	462.41
FANhyb_icon00004356_a.1.g00001.1	686.36	726.8	568.41	650.8	622.09	651.94	898.64	901.14	824.02	743.1	748.76	763.29
FANhyb_rscf00001185.1.g00001.1	683.68	576.28	533.75	531.62	519.18	519.29	655.17	645.26	681.6	500.24	496.32	522.56
FANhyb_rscf00000490.1.g00007.1	678.11	625.25	447.4	1199.2	1200.34	1193.39	567.92	613.6	684.3	999.08	993.86	978.22
FANhyb_rscf00000257.1.g00008.1	677.55	752.92	693.14	617.32	600.89	652.99	589.21	570.54	586.91	637.79	642.33	661.72
FANhyb_rscf00001731.1.g00002.1	676.21	709.61	623.78	629.64	625.58	632.3	443.33	452.84	482.56	491.42	508.41	555.93
FANhyb_rscf00004376.1.g00001.1	675.93	491.48	383.94	864.59	857.05	851.18	659.9	597.51	622.72	709.08	719.95	731.01
FANhyb_rscf00000409.1.g00001.1	673.71	382.07	299.94	712.97	668.98	725.66	997.78	954.43	922.9	803.58	757.54	795.72
FANhyb_icon00012925_a.1.g00001.1	672.39	442.83	782.67	485.1	516.44	506.28	823.54	768.61	741.25	745.14	770.53	774.37
FANhyb_rscf00000005.1.g00028.1	671.7	562	493.97	883.52	793.29	823.61	679.81	664.91	716.59	730.13	749.5	761.25
FANhyb_icon18426575_s.1.g00001.1	670.26	815.24	544.83	485.08	500.15	467.55	240.67	264.8	255.1	329.65	314.35	341.16
FANhyb_rscf00000251.1.g00014.1	666.18	754.98	711.85	650.29	644.82	681.06	319.19	303.63	307.94	527.05	543.86	538.86
FANhyb_rscf00001010.1.g00001.1	653.64	539.71	519.28	418.01	470.75	398.7	425.39	474.4	395.69	387.59	357.99	376.96
FANhyb_icon00033085_a.1.g00001.1	652.1	628.97	546.41	337	314.37	309.54	435.51	513.49	575.84	281.16	301.97	297.81
FANhyb_icon00022623_a.1.g00001.1	651.49	749.88	620.25	507.6	507.43	492.47	315.7	366.41	387.71	449.28	397.79	415.51
FANhyb_icon00014667_a.1.g00001.1	650.63	497.89	427.2	1234.54	1293.85	1192.15	538.31	643.68	702.98	1033.74	933.2	1003.22
FANhyb_rscf00000313.1.g00006.1	650.23	789.26	298.32	597.61	611.25	594.41	379.74	412.18	432.07	172.97	161	164.97
FANhyb_rscf00000770.1.g00005.1	649.92	466.93	498.6	953.27	960.88	980.43	812.23	835.2	879.42	1112.71	1086.93	1084.33
FANhyb_icon00048530_a.1.g00001.1	647.42	507.57	542.53	707.19	814.21	758.46	742.22	764.29	653.64	806.57	804.94	776.34
FANhyb_rscf00002625.1.g00001.1	647.13	432.31	760.67	479.86	452.66	482.21	708.03	681.26	696.54	656.82	668.14	687
FANhyb_rscf00000938.1.g00006.1	647	769.81	627.22	424.25	425.11	404.58	320.23	308.27	314.35	319.89	328.58	328.38
FANhyb_rscf00000282.1.g00006.1	645.18	819.79	648.52	614.49	596.9	590.9	612.66	620.32	583.93	525.73	550.63	580.54
FANhyb_icon00010153_a.1.g00001.1	644.45	582.55	482.2	816.79	772.89	758.38	603.08	604.86	656.28	696.65	657.68	698.28
FANhyb_icon00018605_a.1.g00001.1	642.93	632.54	546	561.84	579.56	618.05	656	704.14	720.79	686.94	677.58	665.43
FANhyb_icon00018295_a.1.g00001.1	640.7	652.35	569.55	418.02	439.88	409.26	359.26	403.29	391.56	334.05	317.97	320.45
FANhyb_rscf00000451.1.g00003.1	631.41	639.29	496.74	764.93	798.46	695.82	448.88	506.41	484.37	640.48	629.61	562.45
FANhyb_icon00060757_a.1.g00001.1	631.13	640.75	579.48	460.05	438.85	458.48	395.85	409.46	422.27	490.89	459.06	474.27
FANhyb_icon00054238_a.1.g00001.1	629.72	482.28	553.89	667.12	618.02	677.17	800.32	785.83	831.44	717.74	761.53	762.58
FANhyb_rscf00001807.1.g00003.1	628.52	573.94	502.2	767.85	788.65	776.55	428.3	467.09	487.5	598.03	573.53	594.17
FANhyb_rscf00001213.1.g00002.1	627.48	460.82	357.06	833.16	837.46	823.95	878.02	895.81	931.7	952.88	900.41	935.69
FANhyb_rscf00000447.1.g00001.1	626.87	672.37	656.18	521.84	526.5	529.51	724.22	706.76	713.35	621.93	633.28	630.76
FANhyb_icon00033521_a.1.g00001.1	623.53	454.16	551.81	601.46	529.71	607.21	589.78	545.92	561.56	514.08	546.7	560.17
FANhyb_icon00014457_a.1.g00001.1	621.8	629.75	508.61	116.31	125.19	120.08	324.52	395.25	359.5	88.15	88.54	75.97
FANhyb_rscf00006674.1.g00001.1	620.82	664.3	696.53	434.32	424.01	445.98	408.53	401.11	419.61	373.43	383.91	376.14
FANhyb_rscf00000095.1.g00003.1	620.05	763.63	595.89	236.92	236.69	243.28	324.03	333.41	333.35	195.96	191.84	183.37
FANhyb_icon00020179_a.1.g00001.1	619.55	664.4	567.38	327.58	340.38	317.32	359.34	353.35	347.12	288.15	290.29	277.96
FANhyb_icon14754593_r.1.g00001.1	619.41	682.71	505.25	495.24	534.96	582.72	314.79	326.67	285.78	437.19	474.13	424.57
FANhyb_rscf00001229.1.g00001.1	618.79	582.98	690.31	787.83	749.02	784.5	566.62	565.89	590.9	775.68	777.2	766.44
FANhyb_icon00034683_a.1.g00001.1	618.19	802.32	568.35	260.14	301.25	264.89	513.84	525.9	422.99	321.21	316.09	282.44
FANhyb_rscf00000492.1.g00007.1	616.83	503.63	574.59	564.69	568.54	567.35	429.52	430.28	452.4	594.51	588.89	604.1
FANhyb_icon19783517_s.1.g00001.1	615.26	803.25	565.09	289.35	285.01	272.39	292.04	341.88	358.07	257.19	262.4	251.93
FANhyb_icon00011800_a.1.g00001.1	615.01	587.68	468.81	784.99	772.34	738.21	771.8	763.5	795.55	743.33	756.5	813.19
FANhyb_rscf00003100.1.g00001.1	613.19	730.32	584.53	1081.92	1090.11	1097.45	448.67	484.25	472.05	1131.74	1141.81	1111.99
FANhyb_icon00000601_a.1.g00001.1	612.18	229.12	333.5	1768.39	1611.35	1788.1	1356.34	1200.68	1211.92	535.87	586.08	596.62
FANhyb_icon00012712_a.1.g00001.1	611.77	543.21	423.81	636.31	600.52	580.26	971.91	1045.9	1014.57	788.61	803.88	796.51
FANhyb_rscf00000782.1.g00005.1	611.63	363.84	364.99	1219.59	1221.8	1187.85	691.88	728.72	798.95	1159.47	1184.45	1243.5
FANhyb_icon14820049_s.1.g00001.1	608.53	605.17	658.5	493.13	467.87	504.96	373.16	393.63	471.3	442.77	415.66	394.11
FANhyb_icon00001086_a.1.g00001.1	606.58	755.35	637.28	349.02	362.07	326.24	497.42	535.08	514.75	426.69	423.95	400.32
FANhyb_icon00039178_a.1.g00001.1	605.82	587.63	466.99	1735.91	1782.2	1830.93	453.87	424.36	435.49	1476.09	1586.27	1534.88
FANhyb_icon00038804_a.1.g00001.1	604.97	522.73	536.67	687.43	706.9	675.88	864.21	876.04	877.08	717.35	690.36	771.93
FANhyb_icon18962523_s.1.g00001.1	604.35	752.36	514.74	882.22	900.93	835.35	333.8	378.55	360.41	544.14	507.05	505.52
FANhyb_rscf00006906.1.g00001.1	603.73	761.48	607.01	326.29	308.22	307.25	388.39	391.87	368.79	247.36	259.63	257.42
FANhyb_icon16578165_s.1.g00001.1	602.6	581.5	584.51	441.29	417.87	423.73	514.29	588.88	550.78	371.01	354.04	341.67
FANhyb_icon00039969_a.1.g00001.1	602.27	376.13	245.37	662.24	755.11	660.19	298.02	248.21	190.41	538.97	616.14	524.95
FANhyb_rscf00000539.1.g00003.1	601.95	647.36	633.52	834.68	851.29	848.45	227.71	226.61	219.13	575.96	589.36	578.89
FANhyb_rscf00000152.1.g00012.1	595.73	381.11	267.17	889.42	912.74	888.32	574.66	594.24	642.28	803.67	768.36	792.27
FANhyb_rscf00000853.1.g00003.1	593.48	692.81	586.44	1020.32	1015.43	1011.8	1077.7	1066.43	1052.66	1110.15	1122.78	1124.96
FANhyb_icon00050029_a.1.g00001.1	592.69	654.11	473.7	697.8	616.45	661.91	357.39	391.51	450.89	455.54	434.38	403.76
FANhyb_rscf00001870.1.g00002.1	592.32	409.61	350.19	833.77	839.49	799.6	502.17	526.61	561.21	717.12	718.09	696.46
FANhyb_rscf00005151.1.g00001.1	591.9	513.47	532.46	122.26	118.11	124.92	674.15	635.05	688.16	88.7	91	92.52
FANhyb_rscf00002955.1.g00001.1	589.45	374.42	340.21	878.98	869.51	886.28	834.85	843.29	921.07	961.24	957.96	960.1
FANhyb_icon17011946_o.1.g00001.1	587.87	781.52	623.46	643.78	652.92	703.55	1266.11	1164	1225.63	780.2	788.48	794.77
FANhyb_rscf00000058.1.g00012.1	587.23	713.17	660.66	293.31	295.15	289.06	515.4	510.67	483.57	344.66	356.11	332.71
FANhyb_icon19101065_o.1.g00001.1	584.8	767.69	644.08	351.2	342.39	361.71	374.36	428.9	407.7	333.11	345.66	331.72
FANhyb_icon00027200_a.1.g00001.1	582.37	692.76	508.56	430.33	388.35	465.44	362.51	347.08	360.93	358.6	374	374.33
FANhyb_rscf00000549.1.g00001.1	579.31	625.58	523.79	149.34	149.38	155.88	218.68	233.13	233.49	110.72	107.7	108.31
FANhyb_rscf00000482.1.g00004.1	576.68	486.44	608.68	374.83	372.7	367.37	535.58	556.73	572.88	381.11	367.88	375.43
FANhyb_icon18169115_s.1.g00001.1	576.67	525.64	458.66	262.86	267.39	291.21	291.17	345.84	349.99	248.27	207.83	238.45
FANhyb_rscf00000277.1.g00012.1	576.08	403.16	476.56	763.14	761.26	732.59	595.42	606.7	628.27	725.3	752.72	736.37
FANhyb_rscf00005278.1.g00001.1	575.78	483.03	533.89	653.48	650.49	613.02	476.09	484.9	491.53	560.97	575.89	613.51
FANhyb_icon00007252_a.1.g00001.1	574.41	320.04	438.47	401.12	384.96	357.72	874.51	875.93	781.32	504.14	466.38	480.08
FANhyb_icon00001576_a.1.g00001.1	573.94	467.08	538.64	326.66	404.48	387.52	488.4	487.43	444.67	271.69	295.72	288.92
FANhyb_rscf00000912.1.g00002.1	573.63	524.14	454.62	722.81	678.62	667.1	474.65	449	452.54	581.03	561.7	601.87
FANhyb_rscf00000491.1.g00003.1	570.68	677.92	569.02	303.82	301.62	319.75	423.39	441.25	446.7	325.9	314.12	316.28
FANhyb_icon00000213_a.1.g00001.1	569.94	433.37	316.19	1102.87	1063.27	1049.71	942.04	903.79	936.41	1033.2	991.97	1029.59
FANhyb_rscf00000012.1.g00019.1	569.82	590.63	631.11	364.27	366.52	377.04	528.14	509.05	505.82	484.04	504.98	504.56
FANhyb_rscf00000048.1.g00002.1	567.76	454.01	412.25	579.51	609.56	585.21	461.23	442.84	472.2	519.24	516.21	512.85
FANhyb_icon16226507_o.1.g00001.1	567.64	515.16	496.7	390.29	379.45	330.95	511.81	555.49	545.51	365.93	306.73	299.38
FANhyb_icon16191981_o.1.g00001.1	566.06	517.62	505.67	345.44	364.89	351.94	395.93	472.18	496.56	297.63	322.78	280.74
FANhyb_icon15866538_o.1.g00001.1	565.74	764.68	635.13	636.29	630.58	600.96	255.87	287.44	314.25	584.26	551.19	530.46
FANhyb_rscf00001739.1.g00001.1	565.65	540.06	473.41	456.9	443.43	438.46	338.94	306.51	314.18	347.94	353.41	358.71
FANhyb_rscf00001424.1.g00003.1	553.57	367.94	330	817.24	823.37	818.84	834.89	806.03	825.24	807.42	826	856.96
FANhyb_icon17767261_s.1.g00001.1	552.13	529.97	393.6	1098.83	1104.42	1067.34	1529.39	1397.38	1443.35	531.94	556.83	526.95
FANhyb_icon00003139_a.1.g00001.1	552.12	586.13	618.05	483.03	477.4	497.43	507.59	487.5	469.02	450.89	485.08	479.78
FANhyb_icon00010809_a.1.g00001.1	551.86	579.98	515.72	435.49	417.61	429.6	357.34	363.41	368.24	431.03	426.88	430.19
FANhyb_rscf00001065.1.g00001.1	548.87	396.8	303.88	739.47	697.28	735.39	569.14	574.66	587.59	695.27	692.85	659.43
FANhyb_icon00001807_a.1.g00002.1	548.46	533.15	451.46	375.17	395.44	353.55	335.67	350.69	361.66	274.86	289.45	281.74
FANhyb_rscf00004481.1.g00001.1	548.22	513.33	380.28	475.38	480.73	490.75	661.6	748.5	748.96	471.86	444.13	445.88
FANhyb_rscf00005893.1.g00001.1	547.73	524.27	606.88	555.71	503.55	541.65	602.12	567.48	560.43	526.42	521.4	504.11
FANhyb_icon00066038_a.1.g00001.1	546.95	496.45	525.73	405.42	383.88	399.2	527.33	535.23	518.1	351.17	329.81	311.88
FANhyb_icon00053990_a.1.g00001.1	545.9	698.8	641.76	536.63	563.4	532.47	266.53	262.32	306.62	480.99	470.84	451.93
FANhyb_icon00039340_a.1.g00001.1	544.02	397.15	364.86	411.33	389.69	423.99	537.37	531.19	526.22	382.83	393.89	401.17
FANhyb_icon00033217_a.1.g00001.1	543.95	530.9	413.68	607.6	582.27	569.52	419.35	474.78	393.98	406.33	404.76	389.93
FANhyb_rscf00007470.1.g00001.1	539.81	485.49	453.88	432.11	428.27	438.12	428.68	419.92	443.02	370.35	350.94	376.25
FANhyb_rscf00000266.1.g00010.1	539.22	363.05	324.46	740.79	751.84	674.96	367.4	402.09	391.69	619.32	608.37	606.98
FANhyb_rscf00006204.1.g00001.1	537.78	505.09	535.69	767.97	767.89	762.29	446.38	429.65	444.96	639.17	677.29	660.76
FANhyb_rscf00003609.1.g00001.1	533.8	631.16	525.88	459.86	462.79	461.14	391.87	419.73	378.22	476.94	449.44	438.4
FANhyb_icon00063886_a.1.g00001.1	529.74	509.47	367.97	665.15	678.34	677.49	419.37	501.02	492.84	517.99	596.18	595.48
FANhyb_rscf00000027.1.g00018.1	527.45	381.54	290.1	534.9	516.2	520.38	515.95	551.64	594.29	497.37	504.14	500.47
FANhyb_rscf00001418.1.g00003.1	519.55	582.26	387.67	623.25	608.25	581.94	497.28	475.96	533.86	531.81	516.5	530.87
FANhyb_rscf00000042.1.g00006.1	517.93	594.85	495.89	242.08	249.19	252.94	321.16	318.91	287.3	196.59	201.08	195.18
FANhyb_rscf00000097.1.g00003.1	517.71	476.23	572.53	522.16	523.37	524.07	420.82	397.73	413.97	529.48	524.65	514.71
FANhyb_icon00006021_a.1.g00001.1	515.72	537.64	433.41	435.04	455.7	477.44	677.15	686.8	614.46	566.59	552.55	599.71
FANhyb_rscf00002345.1.g00002.1	513.17	496.54	373.77	658.93	670.07	659.82	952.48	947.65	994.44	754.56	763.62	781.21
FANhyb_icon00001655_a.1.g00001.1	513.09	382.76	288.25	827.73	814.01	827.31	534.98	550.85	596.36	751.33	757.29	735.34
FANhyb_rscf00000868.1.g00005.1	512.6	386.06	356.04	632.29	640.44	608.83	1171.7	1143.07	1190.44	860.87	881.54	891.48
FANhyb_icon19401073_s.1.g00001.1	512.51	481.89	400.36	255.13	285.92	248.33	322.61	295.23	238.47	204.46	224.94	198.01
FANhyb_icon00036331_a.1.g00001.1	511.75	417.05	401.31	388.6	400.41	400.81	494.39	567.55	584.79	449.72	413.91	414.83
FANhyb_icon00034874_a.1.g00001.1	509.86	424.13	374.41	608.8	565.57	517.13	387.76	415.19	405.78	467.76	480.3	466.84
FANhyb_rscf00000366.1.g00002.1	509.83	689.02	706.48	126.44	125.77	122.04	675.41	696.03	724.83	181.29	178.51	177.39
FANhyb_rscf00000665.1.g00003.1	509.12	408.07	319.66	608.27	568.63	564.11	484.47	478.39	556.94	486.79	530.83	542.22
FANhyb_rscf00000006.1.g00006.1	508.47	672.44	419.34	484.53	504.78	502.07	279.59	272.36	258.07	494.75	510.73	491.98
FANhyb_rscf00000004.1.g00003.1	507.28	463.96	435.13	337.91	365.52	307.72	406.91	379.93	337.52	334.06	328.59	335.14
FANhyb_rscf00001083.1.g00002.1	505.48	246.5	113.59	997.15	1009.8	957.32	717.72	778.1	699.74	221.86	240.2	205.75
FANhyb_rscf00000165.1.g00014.1	504.92	341.38	254.92	1035.38	997.92	1010.39	792.61	828.25	860.44	909.4	903.49	895.64
FANhyb_icon00015660_a.1.g00001.1	502.54	626.63	587.14	275.84	264.31	319.16	271.2	259.55	274.03	224.64	200.54	211.9
FANhyb_icon00028803_a.1.g00001.1	500.49	216.8	117.38	691.41	684.46	688.54	652.02	695.29	688.14	202.74	183.98	172.43
FANhyb_icon20270107_s.1.g00001.1	500.35	554.02	392.73	411.98	459.24	399.9	178.86	223.45	331.79	372.03	322.23	346.47
FANhyb_rscf00000854.1.g00009.1	497.36	515.84	379.88	853.1	832.31	799.98	685.52	738.58	720.43	875.21	893.41	903.9
FANhyb_icon00012554_a.1.g00001.1	496.95	213.87	198.51	1060.42	1040.68	960.97	1944.31	2134.22	2071.48	1674.67	1659.83	1759.73
FANhyb_icon00009115_a.1.g00001.1	496.25	616.01	495.79	301.32	290.97	306.02	282.15	263.97	259.65	252.62	271.43	277.01
FANhyb_rscf00001285.1.g00004.1	494.61	504.26	586.7	437.63	426.85	438.08	414.09	416.65	432.6	494.44	487.05	477.01
FANhyb_rscf00007594.1.g00001.1	493.92	483.76	391.82	407.05	387.52	397.51	486.96	473.51	453.63	372.81	361.99	389.75
FANhyb_rscf00000052.1.g00020.1	492.5	675.15	430.28	1800.5	1804.93	1776.62	1542.9	1640.39	1616.18	1905.61	1832.02	1899.17
FANhyb_rscf00000304.1.g00001.1	492.06	533.62	480.2	186.15	186.37	188.25	409	392.78	436.92	167.53	171.55	162.14
FANhyb_icon00023704_a.1.g00001.1	491.84	572.86	401.17	458.59	447.8	449.32	353.4	366.17	325.44	349.49	339.11	346.15
FANhyb_rscf00000266.1.g00002.1	490.72	498.42	696.98	452.92	451.76	454.64	449.55	439.06	427.83	609.3	633.36	634.35
FANhyb_rscf00001704.1.g00006.1	490.51	260.69	232.68	906.03	865.87	873.03	979.43	922.57	944.88	1038.07	1008.84	1038.41
FANhyb_rscf00000452.1.g00010.1	489.6	528.87	490.46	272.69	282.95	271.06	280.56	286.48	268.47	264.52	260.68	269.16
FANhyb_icon00000616_a.1.g00001.1	489.29	661.33	451.63	551.21	591.98	571.72	1086.49	1089.65	1132.16	717.74	732.32	754.93
FANhyb_icon00017060_a.1.g00001.1	488.81	478.99	416.95	404.82	386.57	354.9	250.5	289.77	286.87	284.64	265.44	255.78
FANhyb_rscf00000172.1.g00014.1	487.59	645.2	401.76	3562.31	3471.05	3437.3	1115.2	1136	1223.13	4509.03	4605.58	4709.67
FANhyb_rscf00000405.1.g00007.1	487.41	649.07	510.37	537.87	531.73	567.6	1131.85	1113.87	1074.94	680.96	692.52	701.38
FANhyb_rscf00000022.1.g00020.1	485.04	441.37	316.67	728.88	713.7	744.22	565.88	565.34	528.07	777.43	767.93	770.62
FANhyb_icon20085631_s.1.g00001.1	483.69	598.67	481.73	242.33	249.9	222.32	288.16	310.92	271.06	199.08	185.16	177.42
FANhyb_rscf00005113.1.g00001.1	483.47	335.92	312.47	521.43	513.05	500.59	242.18	262.05	275.27	361.32	371.94	362.58
FANhyb_rscf00000184.1.g00008.1	480.93	344.06	396.22	645.96	656.43	667.06	479.34	466.17	527.32	698.6	674.08	699.33
FANhyb_icon20037161_s.1.g00001.1	477.61	388.43	344.83	599.45	641.24	616.73	548.27	553.73	611.77	582.33	573.81	574.04
FANhyb_rscf00000257.1.g00003.1	476.57	612.96	569.16	305.78	300.22	338.07	345.08	334.44	358.37	363	365.36	353.66
FANhyb_rscf00000336.1.g00002.1	474.25	392.06	588.32	472.87	461.05	468.81	1189.06	1206.44	1190.95	677.63	701.83	695.92
FANhyb_rscf00001465.1.g00003.1	473	435.33	554.75	2270.18	2207.75	2287.86	738.31	743.88	756.22	2266.91	2308.89	2405.48
FANhyb_icon00014163_a.1.g00001.1	471.91	307.15	338.87	473.43	449.32	447.71	363.99	336.18	338.7	389.76	404.93	434.8
FANhyb_rscf00002861.1.g00001.1	469.62	587.95	462.48	361.48	368.52	365.06	280.02	280.66	255.95	311.73	337.56	347.87
FANhyb_icon00052606_a.1.g00001.1	469.38	519.65	446.46	388.29	461.71	370.96	346.91	354.73	308.61	405.77	417.27	348.29
FANhyb_rscf00000134.1.g00017.1	466.88	492.76	454.58	480.86	498.19	487.42	547.42	552.13	575.16	468.84	467.02	465.53
FANhyb_icon00036010_a.1.g00001.1	466.37	493.79	455.46	404.18	384.73	423.46	279.82	333.64	347.79	294.55	304.37	290.31
FANhyb_rscf00000671.1.g00003.1	466.17	473.39	501.75	293.2	305.68	308.97	337.52	323.76	330.71	305.36	313.67	306.47
FANhyb_icon17147151_o.1.g00001.1	465.72	606.48	491.26	534.84	501.16	503.61	159.04	199.74	242.15	422.82	365.96	364.69
FANhyb_icon00000283_a.1.g00001.1	465.63	299.6	330.19	456.23	429.27	447.68	953.73	910.11	888.05	628.29	619.19	647.53
FANhyb_icon00017373_a.1.g00001.1	463.49	221.88	331.36	291.52	272.66	293.45	702.23	699.1	708	416.1	392.48	394.03
FANhyb_icon00037555_a.1.g00001.1	463.13	501.94	489.24	376.67	410.16	379.38	393.78	448.56	405.07	385.61	339.12	385.19
FANhyb_icon00017090_a.1.g00001.1	462.87	508.36	403.1	1908.25	1895.29	1859.7	360.33	369.6	369.8	1346.23	1356.76	1381.85
FANhyb_rscf00001418.1.g00004.1	462.69	499.81	338.88	532.32	554.96	513.62	394.3	427.84	439.07	504.66	445.83	445.32
FANhyb_rscf00000044.1.g00005.1	462.51	415.6	375.93	595.84	566.68	574.88	344.9	338.47	346.12	400.32	413.8	428.16
FANhyb_rscf00000308.1.g00010.1	461.65	211.24	224.48	1557.89	1525.59	1595.65	1990.28	1937.1	1910.85	899.7	882.51	915.74
FANhyb_rscf00000737.1.g00005.1	461.57	476.81	425.39	370.23	388.56	366.53	216.3	253.31	243.42	285.58	272	258.6
FANhyb_icon00018753_a.1.g00001.1	459	319.4	309.49	562.59	602.49	592.28	511.04	530.6	566.42	576.14	541.27	562.78
FANhyb_rscf00000670.1.g00004.1	458.38	403.65	359.62	130.3	131.13	123.27	286.25	296.87	290.54	80.66	87.23	87.43
FANhyb_rscf00000786.1.g00002.1	457.37	602.42	503.93	274.47	271.65	287.08	335.77	313.83	320.45	269.73	281.13	280.6
FANhyb_icon00025970_a.1.g00001.1	456.47	532.42	460.14	431.81	434.45	469.66	288.61	270.85	264.55	354.55	336.38	349.99
FANhyb_rscf00000340.1.g00002.1	455.83	512.17	499.19	300.26	304.72	303.4	313.27	306.79	307.99	272.29	273.95	271.41
FANhyb_rscf00005353.1.g00001.1	455.43	535.01	443.14	244.13	247.36	255.83	232.78	223.69	216.02	221.19	217.47	218.19
FANhyb_icon15510550_o.1.g00001.1	455.12	501.14	364.38	395.28	453.83	380.47	472.56	412.68	358.78	428.96	445.26	366.3
FANhyb_rscf00001569.1.g00002.1	453.99	536.75	457.11	461.91	447.86	477.31	208.3	207.77	218.16	343.86	350.29	348.5
FANhyb_rscf00005715.1.g00001.1	453.31	499.23	467.84	352.49	329.82	358.72	286.25	267.28	286.19	306.56	317.49	316.78
FANhyb_icon15282901_o.1.g00001.1	452.65	534.62	344.24	403.3	432.66	469.43	228.96	222.5	229.97	425.07	490.25	469.52
FANhyb_rscf00000451.1.g00012.1	452.26	316.63	324.1	470.59	487.74	470.44	299.4	368.76	377.64	467.49	444.43	429.68
FANhyb_rscf00004629.1.g00001.1	451.97	524.32	430.03	247.35	238.14	256.55	252.85	237.81	231.99	213.86	245.59	226.62
FANhyb_rscf00001239.1.g00004.1	451.68	386.43	360.78	654.66	642.81	647.09	569.36	578.84	596.86	700.89	699.13	732.34
FANhyb_icon00020543_a.1.g00001.1	451.28	409.15	341.94	288.41	298.45	287.5	322.64	296.57	290.99	203.6	233.39	226.23
FANhyb_rscf00000269.1.g00005.1	450.2	259.74	391.09	835.76	805.05	809.9	593.07	586.67	610.47	1010.24	1035.44	1070.92
FANhyb_icon20146189_s.1.g00001.1	448.29	608.89	397.25	374.3	379.43	345.89	378.15	357.67	346.87	311.92	344.46	334.82
FANhyb_rscf00003594.1.g00001.1	447.96	449.86	457.82	335.4	336.79	315.41	387.43	354.38	344.51	302.9	326.19	313.07
FANhyb_rscf00001068.1.g00001.1	447.43	243.3	213.32	569.78	603.11	585.92	501.16	532.53	541.83	626.68	621.48	611.32
FANhyb_icon16053475_o.1.g00001.1	447.25	452.4	415.78	317.04	328.36	263.43	538.79	551.94	438.67	250.26	251.67	210.93
FANhyb_rscf00001264.1.g00001.1	445.66	478.96	405.02	398.37	400.32	400.02	296.99	317.75	308.53	366.1	353.81	351.95
FANhyb_icon00037506_a.1.g00001.1	445.11	412.55	266.03	533.81	517.9	543.95	157.85	186.91	198.59	383.74	346.03	297.95
FANhyb_icon19555781_s.1.g00001.1	444.59	363.56	425.96	410.12	418.33	373.59	350.14	381.68	340.72	338.38	337.97	293.15
FANhyb_rscf00000874.1.g00002.1	444.39	531.9	383.69	207.6	191.86	194.95	284.58	280.31	290.13	214.82	176.69	203.56
FANhyb_icon00028793_a.1.g00001.1	444.31	385.57	246.3	505.62	472.72	460.93	517.19	595.21	599	458.28	463.33	506.29
FANhyb_rscf00001615.1.g00004.1	442.36	377.26	471.96	559.03	551.5	552.14	227.45	216.84	207.64	419.89	438.43	436.39
FANhyb_rscf00007494.1.g00001.1	441.38	380.39	291.12	376.2	379.2	353.71	262.3	342.34	337.14	306.86	279.95	267
FANhyb_rscf00000300.1.g00015.1	439.68	223.08	173.01	536.96	519.22	529	780.17	833.74	743.93	660.58	630.51	585.71
FANhyb_icon00027091_a.1.g00001.1	438.16	361.85	354.22	253.01	232.1	276.99	356.86	372.24	321.56	235.29	222.25	220.68
FANhyb_rscf00001846.1.g00002.1	437.6	583.06	390.22	174.52	178.3	180.92	249.16	228.26	236.31	179.34	185.77	177.83
FANhyb_rscf00003909.1.g00001.1	437.45	480.8	652.81	437.33	420.8	447.64	371.73	382.73	405.16	628.41	599.48	615.96
FANhyb_icon00038670_a.1.g00001.1	436.72	262.8	269.17	598.43	568.9	586.05	539.7	544.15	521.54	591.29	621.82	564.97
FANhyb_rscf00005360.1.g00001.1	435.83	465.08	522.99	484.79	486.11	480.02	593.74	570.2	570.59	523.97	549.22	518.57
FANhyb_rscf00005393.1.g00002.1	434.44	368.55	253.11	457.87	499.81	460.88	508.36	476.28	525.04	408.07	421.02	402.69
FANhyb_rscf00000530.1.g00011.1	433.74	269.35	225.15	661.33	667.49	622.11	473.96	560.23	570.84	710.65	678.33	679.25
FANhyb_icon19503415_s.1.g00001.1	433.11	343.64	314.23	388.09	374.4	382.12	501.02	562.92	551.9	510.25	482.49	507.87
FANhyb_icon00044099_a.1.g00001.1	431.3	429.57	331.33	297.79	287.34	274.97	286.7	307.77	280.22	225.83	207.83	199.1
FANhyb_icon00013544_a.1.g00001.1	431.14	375.39	294.07	533.77	482.55	425.96	746.58	787.74	738.89	574.27	586.78	550.25
FANhyb_rscf00000301.1.g00011.1	430.49	545.79	455.37	314.31	313.52	311.64	259.38	280.06	294.63	317.04	315.58	297.02
FANhyb_icon00039671_a.1.g00001.1	430.47	252.31	421.77	778.61	883.2	804.43	529.27	600.1	585.79	995.9	1013.48	1005.35
FANhyb_icon19322607_o.1.g00001.1	429.94	520.11	340.55	480.26	414.3	498.75	399.85	404	428.82	401.47	387.93	394.09
FANhyb_rscf00002550.1.g00001.1	429.63	452.34	325.83	404.03	372.63	382.75	317.52	368.56	373.34	313.03	279.79	250.64
FANhyb_icon00060300_a.1.g00001.1	429.37	250.07	157.41	441.27	470.73	491.29	166.88	135.13	142.15	326.2	308.3	309.51
FANhyb_icon00003795_a.1.g00001.1	428.29	389.98	414.59	524.5	516.78	489.88	643.73	631.62	744.83	528.36	531.58	572.74
FANhyb_rscf00000565.1.g00004.1	427.96	280.87	262.18	835.1	860.24	749.4	577.99	626.37	644.35	791.74	763.18	825.56
FANhyb_rscf00000684.1.g00006.1	425.91	448.6	451.02	347.09	352.23	343.76	353.86	344.79	305.75	344.05	352.71	338.65
FANhyb_icon00048805_a.1.g00001.1	425.38	382.38	299.68	287.37	298.93	292.33	236.83	256.96	249.13	235.24	237.51	212.29
FANhyb_rscf00000056.1.g00003.1	425.32	397.34	426.35	773.67	777.73	783.53	379.58	359.72	374.93	660.81	666.68	697.8
FANhyb_icon00043301_a.1.g00001.1	423.9	348.38	354.76	560.33	575.96	561.92	397.39	402.06	398.81	534.95	513.26	484.16
FANhyb_icon00006347_a.1.g00001.1	422.85	243.79	193.11	572.44	597.67	575.58	292.37	323.39	338.86	530.1	503.11	530.68
FANhyb_rscf00000034.1.g00005.1	422.59	472.68	387.68	255.63	250.01	256.01	305.47	326	326.57	242.53	239.49	228.9
FANhyb_rscf00000057.1.g00001.1	422.23	330.36	356.39	1112.3	1170.87	1079.34	978.77	979.58	1030.48	1650.42	1489.52	1714.54
FANhyb_rscf00000097.1.g00004.1	421.67	372.9	401.51	425.62	439.97	451.05	437.54	424.27	454.82	379.71	369.88	378.44
FANhyb_icon00063649_a.1.g00001.1	421.44	517.33	365.47	259.8	302.67	248.13	157.31	211.46	206.87	217.48	232	212.53
FANhyb_icon00024692_a.1.g00001.1	421.15	418.79	294.56	193.25	211.56	205.61	315.73	367.41	375.2	227.96	219.44	216.56
FANhyb_rscf00000164.1.g00009.1	420.61	427.7	370.13	381	364.11	373.08	303.93	297.74	280.18	289.26	315.19	308.32
FANhyb_icon00009487_a.1.g00001.1	419.35	299	236.28	278.45	294.54	285.28	322.35	325.83	334.25	206.62	219.21	210.01
FANhyb_icon00000135_a.1.g00001.1	419.11	358.99	368.85	465.66	451.8	453.58	533.03	609.47	593.78	481.95	460.08	462.26
FANhyb_icon00002625_a.1.g00001.1	418.25	276.97	351.95	430.85	442.77	460.15	371.88	326.7	346.51	390.77	380.15	373.36
FANhyb_icon00020401_a.1.g00001.1	417.74	374.15	335.08	75.64	102.38	103.73	494.02	355.55	572.6	59.16	64.68	62.33
FANhyb_icon19610043_s.1.g00001.1	416.44	564.98	441.99	452.42	455.89	437.54	433.34	444.83	428.93	495.31	515.88	503.42
FANhyb_rscf00000448.1.g00002.1	416.33	356.5	308.63	402.49	416.01	406.24	431.69	437.6	441.1	416.69	404.67	434.89
FANhyb_icon00000899_a.1.g00001.1	415.5	308.39	390.99	371.71	359.94	383.29	328.96	332.44	335.85	332.84	326.61	320.4
FANhyb_rscf00000414.1.g00004.1	415.35	447.09	420.1	233.52	228.15	236.96	219.56	210.9	207.88	187.65	189.64	184.53
FANhyb_rscf00004463.1.g00002.1	414.87	492.2	407.16	238.67	229.45	242.17	203.61	183.46	213.7	193.98	214.32	197.04
FANhyb_rscf00000286.1.g00003.1	413.31	441.42	447.41	276.88	267.76	275.21	258.16	240.84	240.09	246.76	258.21	249.02
FANhyb_rscf00000157.1.g00010.1	413.16	192.66	260.42	578.64	594.37	586.27	420.54	428.64	462.4	588.54	579.88	597.46
FANhyb_rscf00001330.1.g00001.1	411.73	353.78	575.25	269.53	268.32	270.28	576.96	573.37	579.14	352.77	363.91	356.46
FANhyb_icon00019132_a.1.g00001.1	409.7	383.08	303.57	502.23	505.11	503.54	310.92	325.1	339.52	483.05	428.29	480.94
FANhyb_rscf00001605.1.g00003.1	408.65	284.95	299.27	453.61	448.31	434.51	276.63	339.16	334	375.49	361.34	349.51
FANhyb_rscf00000527.1.g00004.1	406.78	265.82	215.77	542.73	562.56	559.77	827.88	790.66	774.99	760.03	743.55	769.73
FANhyb_icon00027863_a.1.g00001.1	406.1	222.52	158.17	719.86	694.46	716.11	783.4	806.74	790.61	353.32	379.71	375.82
FANhyb_rscf00005022.1.g00001.1	406.09	373	366.35	429.39	436.63	387.28	333	327.86	319.22	388.8	400.27	384.79
FANhyb_icon00028957_a.1.g00001.1	405.74	498.34	325.21	2916.96	2985.77	2875.47	417.62	417.68	431.92	2243.82	2085.42	2182.53
FANhyb_icon00052444_a.1.g00001.1	405.54	628.25	382.66	105.29	106.94	104.91	304	294.59	280.17	42.78	48.63	48.63
FANhyb_rscf00002933.1.g00001.1	405.44	497.67	380.65	1171.7	1174.74	1205.06	244.33	244.12	260.98	1067.7	1063.85	1048.77
FANhyb_icon00003055_a.1.g00001.1	404.78	443.28	529.61	194.8	222.99	202	498.11	484.61	478.24	273.8	273.58	283.45
FANhyb_icon00010027_a.1.g00001.1	404.75	258.6	235.02	708.52	766.99	698.44	665.13	642.37	678.86	824.72	781.15	846.1
FANhyb_icon00014160_a.1.g00001.1	401.7	355.87	266.15	337.18	357.79	286.12	523.5	492.3	502.38	294.63	315.55	332.09
FANhyb_icon00003699_a.1.g00001.1	400.22	318.95	331.72	335.92	307.11	307.27	261.8	238.85	224.06	196.04	175.72	203.78
FANhyb_icon19746151_s.1.g00001.1	400.19	462.86	290.4	306.8	311.01	300.52	142.59	143.45	119.01	307.73	295.95	275.94
FANhyb_icon00004578_a.1.g00001.1	399.8	361.4	314.67	504.34	480.06	475.9	270	295.97	271.53	364.47	367.94	363.63
FANhyb_rscf00000728.1.g00005.1	399.24	409.64	416.25	253.45	249.13	265.08	252.67	251.72	259.97	229.55	221.77	222.32
FANhyb_rscf00000514.1.g00008.1	399.1	477.95	504.17	492.88	490.32	510.19	367.84	350.54	364.55	533.17	541.3	535.03
FANhyb_icon18113957_o.1.g00001.1	399.01	608.23	414.6	116.39	114.68	127.32	335.22	331.8	321.83	42.39	42.87	61.23
FANhyb_icon00028042_a.1.g00001.1	397.17	492.9	325.48	367.78	378.55	340.75	368.76	356.56	334.03	347.99	369.83	327.99
FANhyb_icon00021893_a.1.g00001.1	397.11	482.15	363.4	233.18	241.71	215.86	608.47	519.71	567.86	240.26	269.12	246.15
FANhyb_rscf00001363.1.g00005.1	397.1	275.5	376.49	248.58	244.32	238.68	568.51	568.75	449.09	253.03	278.54	227.23
FANhyb_icon00056860_a.1.g00001.1	397	512.09	407.32	379.49	437.56	384.21	405.07	395.87	366.1	454.96	440.33	432.47
FANhyb_rscf00000064.1.g00027.1	396.75	323.02	309.54	369.38	389.46	382.73	238.25	272.32	290.86	268.55	255.28	266.98
FANhyb_rscf00001420.1.g00001.1	396.74	408.45	336.42	403.21	399.12	408	297.3	300.69	323.12	335.18	333.62	321.24
FANhyb_rscf00000486.1.g00004.1	396.63	424.92	404.5	514.82	502.47	504.79	476.6	462.96	476.22	629.54	640.88	642.48
FANhyb_rscf00000712.1.g00002.1	395.17	381.08	340.68	389.89	393.94	375.61	284.67	307.42	324.09	348.61	333.17	333.35
FANhyb_rscf00000025.1.g00013.1	394.77	361.15	360.72	340.04	333.2	327.09	443.6	425.33	406.81	319.53	321.38	318.45
FANhyb_icon00007660_a.1.g00001.1	394.25	218.11	220.27	61.19	62.41	65.83	314.09	320.24	351.4	46.62	47.99	39.24
FANhyb_rscf00001153.1.g00004.1	392.98	281.55	259.5	488.77	460.52	481.05	331.68	344.36	341.8	447.44	439.62	447.51
FANhyb_icon00022956_a.1.g00001.1	392.97	395.05	403.37	269.51	239.46	270.93	232.55	246.42	277.83	242.22	208.96	235.22
FANhyb_icon00056245_a.1.g00001.1	392.07	385.67	316.38	474.02	524.92	477.9	333.05	313.07	329.56	414.94	404.33	409.02
FANhyb_icon00004691_a.1.g00001.1	391.01	304	290.22	279.24	277.64	302.3	390.54	384.28	408.03	229.3	215.02	234.47
FANhyb_rscf00000047.1.g00012.1	390.6	304.81	245.63	744.77	775.93	716.58	558.67	581.72	632.01	732.23	714.57	743.15
FANhyb_rscf00006159.1.g00001.1	390.03	470.21	464.34	423.48	410.47	427.83	506.37	487.12	478.57	410.85	420.67	423.94
FANhyb_rscf00000388.1.g00004.1	388.23	376.89	342.05	690.56	694.51	687.65	794.22	749.89	735.81	756.85	781.36	792.37
FANhyb_rscf00001708.1.g00002.1	386.63	344.46	233.91	836.34	840.42	779.59	544.96	558.88	603.31	810.77	758.27	760.93
FANhyb_icon00057192_a.1.g00001.1	386.55	276.02	216.13	896.25	937.4	886.32	1180.9	1323.73	1315.91	1420.04	1375.06	1479.14
FANhyb_icon18709005_o.1.g00001.1	386.19	302.35	246.11	536.94	663.21	595.45	252.67	241.41	242.25	491.66	492.21	517.5
FANhyb_rscf00000282.1.g00007.1	385.3	505.29	402.7	361.83	369.05	351.44	309.62	323.57	323.63	311.1	294.55	288.92
FANhyb_icon00050809_a.1.g00001.1	384.59	296.1	183.23	617.56	608.34	564.36	425.29	425.05	412.89	565.84	495.79	492.71
FANhyb_icon00050048_a.1.g00001.1	384.55	367.41	558.7	938.96	950.55	943.64	747.52	767.32	797.2	1551.89	1504.24	1569.94
FANhyb_rscf00000003.1.g00014.1	383.94	372.65	255.34	336.64	352.44	355.46	223	208.83	236.68	263.35	288.8	275.33
FANhyb_rscf00000643.1.g00001.1	383.53	373.66	441.6	530.47	507.68	534.69	679.18	681.67	697.8	699.4	681.81	703.22
FANhyb_rscf00000714.1.g00009.1	383.47	221.96	259.65	1259.1	1174.54	1179.16	1028.95	1195.47	1003.51	515.39	492.37	468.07
FANhyb_icon00050005_a.1.g00001.1	382.81	339.08	434.04	392.11	359.96	394.38	495.55	458.97	450.53	424.72	448.02	450.28
FANhyb_icon00005088_a.1.g00001.1	380.78	413.06	332.78	197.76	219.12	205.26	189.65	186.44	180.88	172.44	181.67	165.57
FANhyb_icon00002242_a.1.g00001.1	380.69	321.11	239.77	461.78	492.92	455.99	391.99	426.88	446.95	431.68	480.82	439.85
FANhyb_icon13931383_s.1.g00001.1	380.68	422.54	346.81	872.38	881.01	821.99	1322.15	1288.55	1190.83	490.58	490.99	484.72
FANhyb_icon00000204_a.1.g00001.1	380.35	329.36	306.32	337.26	340.55	348.88	347.93	327.18	340.1	318.36	304.68	318.83
FANhyb_icon00047190_a.1.g00001.1	379.92	402.63	383.11	277.82	269.27	237.54	175.53	173.47	180.1	217.45	206.91	203.56
FANhyb_icon00016731_a.1.g00001.1	379.53	390.23	367.77	453.19	413.01	474.47	436.3	458.86	472.8	498.45	510.68	470.87
FANhyb_rscf00000210.1.g00003.1	379.52	393.07	335.75	414.95	416.31	380.58	315.86	335.35	285.75	347.62	334.92	308.46
FANhyb_icon00024251_a.1.g00001.1	378.79	390.41	362.43	561.97	481.96	509.83	551.28	540.7	545.13	605.7	637.96	655.58
FANhyb_icon00032570_a.1.g00001.1	378.69	283.1	203.4	576.02	546.98	517.48	796.3	663.87	734.55	723.58	710.36	769.46
FANhyb_rscf00001547.1.g00001.1	378.21	299.35	407.21	297.08	293.49	307.69	342.04	326.4	345.97	295.48	299.67	291.28
FANhyb_rscf00000522.1.g00007.1	377.99	398.45	329.25	357.5	360.24	349.47	196.57	220.88	226.51	270.29	254.59	240.27
FANhyb_rscf00000167.1.g00003.1	377.74	392.58	406.81	594.54	581.64	597.17	407.21	392.23	407.84	575.1	557.01	575.45
FANhyb_icon00006949_a.1.g00001.1	377.69	260.53	326.19	826.9	869.32	798.2	1297.67	1497.93	1654.78	1651.95	1585.75	1680.91
FANhyb_rscf00004509.1.g00001.1	377.27	393.58	305.92	1591.55	1678.15	1513.8	359.68	353.53	292.87	1557.32	1537.19	1411.2
FANhyb_rscf00000036.1.g00008.1	376.72	338.22	289.94	501.52	502.23	495.66	345.82	363.98	396.87	445.69	431.19	422.38
FANhyb_rscf00002895.1.g00002.1	376.52	354.95	330.31	303.74	316.13	287.92	289.63	313.95	289.91	285.02	253.09	267.22
FANhyb_rscf00000979.1.g00001.1	376.02	250.83	161.6	558.34	569.18	570.74	339.23	377.72	391.05	521.52	491.83	541.52
FANhyb_rscf00000262.1.g00007.1	375.23	411.14	352.07	518.66	519.31	501.85	333.8	337.5	351	385.76	403.39	397.41
FANhyb_icon00060714_a.1.g00001.1	374.9	453.86	360.76	271.21	297.09	288.46	195.52	174.79	214.35	209.52	200.57	209.31
FANhyb_rscf00005891.1.g00001.1	374.75	345.45	277.75	238.77	248.18	249.75	337.19	351.49	360.61	242.3	242.38	262.29
FANhyb_rscf00000121.1.g00011.1	374.35	382.21	635.21	312.18	308.22	319.19	504.33	484.71	515.35	397.9	402.41	401.08
FANhyb_rscf00000235.1.g00019.1	374.34	431.5	397.57	274.33	286.98	281.85	284.21	280.33	265.9	229.74	215.7	246.17
FANhyb_icon00031692_a.1.g00001.1	374.3	301.33	328.22	285.58	262.24	258.63	664.81	682.67	676.21	467.43	466.46	506.42
FANhyb_rscf00002427.1.g00002.1	373.55	290.65	277.32	339.1	354.82	314.57	445.49	451.1	468.34	337.75	344.65	357.24
FANhyb_rscf00003012.1.g00001.1	373.34	287.1	262.91	438.86	445.87	379.08	363.91	418.73	417.47	387.01	358.78	371.98
FANhyb_icon00019107_a.1.g00001.1	373.01	383.55	336.51	342.37	328.15	322.46	247.56	268.01	273.7	283.66	294.62	249.84
FANhyb_rscf00000066.1.g00002.1	372.65	453.78	352.09	285.59	283.02	301.09	243.78	233.67	233.03	246.67	249.5	248.76
FANhyb_icon00011691_a.1.g00001.1	372.02	258.91	282.51	366.08	351.27	331.81	334.38	323.23	298.27	339.41	349.63	318.23
FANhyb_rscf00000805.1.g00003.1	371.62	441.78	402.43	210.58	211.65	212.03	282.04	275.31	280.05	191.31	178.97	176.12
FANhyb_rscf00000037.1.g00031.1	371.55	250.3	230.14	501.07	481.64	501.99	292.74	290.77	327.39	392.14	400.38	425.75
FANhyb_icon18124583_s.1.g00001.1	369.64	353.76	306.59	219.05	245.19	274.51	315.95	319.52	324.88	222.61	249.92	208.65
FANhyb_rscf00000341.1.g00007.1	367.58	294.1	291.65	414.64	424.64	422.34	322.68	330.99	335.17	392.52	372.33	377.4
FANhyb_rscf00006913.1.g00001.1	367.39	311.67	238.98	394.63	351.18	401.45	536.02	540.73	547.52	438.64	430.31	392.78
FANhyb_rscf00001190.1.g00002.1	366.68	352.71	295.74	960.35	989.6	909.55	462.51	410.48	392.73	857.38	800.08	849.4
FANhyb_rscf00000107.1.g00014.1	364.58	333.39	480.12	202.85	202.49	200.69	359.96	329.2	332.32	235.98	244.08	239.18
FANhyb_icon00007125_a.1.g00001.1	363.61	316.25	244.13	549.57	550.82	551.8	371.65	372.33	389.83	538.48	547.85	539.38
FANhyb_rscf00003733.1.g00002.1	363.24	301.45	283.78	775.47	723.62	754.18	293.7	302.56	293.52	614.36	629.58	586.07
FANhyb_rscf00004840.1.g00001.1	362.97	300.46	260.22	187.81	195.95	178.63	192.5	198.09	205.23	188.42	200.75	195.48
FANhyb_icon00001970_a.1.g00001.1	361.14	415.74	327.55	690.74	689.27	687.35	170.12	186.24	207.95	527.78	507.14	534.32
FANhyb_icon18444581_o.1.g00001.1	360.78	318.41	276.95	399.06	423.73	420.66	281.67	289.22	299.18	367.02	365.74	377.22
FANhyb_icon00024725_a.1.g00001.1	360.6	259.34	199.2	482.37	439.07	535.73	320.6	341.52	412.59	470.02	483.73	444.19
FANhyb_rscf00001674.1.g00002.1	359.43	265.25	208.58	617.2	593.23	583.53	380.79	374.28	422.02	518.71	511.37	544.7
FANhyb_icon00030441_a.1.g00001.1	359.32	257.95	258.64	371.05	319.8	354.06	204.96	168.7	208.33	253.34	322.35	221.42
FANhyb_rscf00001803.1.g00003.1	359.08	339.69	349.54	345.98	341.56	340.52	440.95	429.14	442.21	343.89	334.07	337.67
FANhyb_rscf00000053.1.g00009.1	358.31	190.04	175.55	399.73	403.4	390.87	412.14	427.43	472.03	423.07	418.28	434.55
FANhyb_rscf00001198.1.g00002.1	357.97	277.56	315.12	362.55	369.13	382.15	426.34	498.17	463.44	379.58	391.77	402.84
FANhyb_rscf00006857.1.g00001.1	357.94	238.86	179.06	328.45	352.63	336.15	339.92	359.44	399.06	419.5	410.64	421.38
FANhyb_rscf00000539.1.g00008.1	357.02	356.83	346.29	283.83	271.84	289.43	355.16	317.63	410.25	217.36	213.49	224.07
FANhyb_icon00010856_a.1.g00001.1	356.75	395.4	348.19	433.22	473.07	433.96	245.92	276.64	227.64	478.97	460.99	435.49
FANhyb_icon17483220_o.1.g00001.1	356.37	232.95	174.66	414.05	395.88	401.55	389.61	398.16	399.41	434.66	426.76	403.06
FANhyb_rscf00005274.1.g00001.1	356.01	290.54	238.25	421.51	429.28	407.59	196.76	224.85	222.38	314.08	317.64	296.27
FANhyb_icon00020678_a.1.g00001.1	354.28	275.97	200.43	684.41	662.83	695.01	425.15	488.76	508.74	666.21	686.88	667.1
FANhyb_rscf00000815.1.g00004.1	353.83	248.76	192.44	315.26	292.29	294.39	560.49	603.85	663.24	340.94	356.82	354.82
FANhyb_icon18291757_s.1.g00001.1	353.09	244.28	196.29	585.46	524.97	503.38	339.25	342.64	408.32	485.26	492.49	609.5
FANhyb_rscf00000555.1.g00007.1	352.86	358.91	369.09	306.69	305.75	314.26	204.07	186.71	195.21	243.7	261.8	243.52
FANhyb_rscf00006464.1.g00001.1	352.76	320.47	249.17	334.57	291.27	295.98	263.3	276.62	272.55	231.6	225.75	237.37
FANhyb_icon15933444_o.1.g00001.1	352.73	403.29	245.5	363.71	374.5	328.15	334.96	333.66	285.6	318.54	327.82	338.56
FANhyb_icon00003147_a.1.g00001.1	351.97	383.62	310.27	393.47	377.16	387.58	261.11	284.33	270.15	328.66	324.99	318.46
FANhyb_rscf00003030.1.g00001.1	351.27	229.83	185.19	614.44	579.92	518.98	310.89	364.54	386.3	503.84	506.44	482.4
FANhyb_icon00025239_a.1.g00001.1	350.99	371.82	270.15	691.39	728.27	701.38	1011.43	944.76	998.92	378.4	372.49	361.99
FANhyb_rscf00000349.1.g00001.1	350.64	181.75	125.71	626.2	631.86	586.79	484.63	487.11	481.98	540.69	559.28	551.97
FANhyb_icon00062783_a.1.g00001.1	349.05	441.1	266.05	281.08	281.61	280.13	113.77	134.31	140.71	269.11	292.64	273.7
FANhyb_rscf00000456.1.g00009.1	347.49	331.66	303.28	213.28	242.49	208.29	218.62	218.29	209.88	157.82	182.57	156.41
FANhyb_rscf00006412.1.g00001.1	346.32	460.21	374.95	253.07	223.02	235.74	258.87	237.85	234.97	206.89	195.7	218.35
FANhyb_icon00001176_a.1.g00001.1	345.85	243.11	196.64	617.81	590.98	581.84	461.78	509.19	493.44	592.05	581.27	591.14
FANhyb_icon00023700_a.1.g00001.1	345.27	382.5	372.91	242.17	238.42	261.54	232.3	208.44	299.72	238.08	229.76	236.96
FANhyb_rscf00006208.1.g00001.1	344.94	192.56	161.11	553.97	591.41	541.54	385.41	417.87	397.59	520.41	526.77	500.9
FANhyb_icon00039804_a.1.g00001.1	344.5	583.7	536.58	1145.78	1161.61	1181.52	841.19	779.57	788.56	1351.9	1330.18	1372.88
FANhyb_icon00006006_a.1.g00001.1	343.41	274.03	276.08	270.38	257.53	245.04	318.69	345.57	355.27	200.17	183.72	178.15
FANhyb_rscf00000149.1.g00015.1	342.33	374.66	418.33	248.69	264.57	279.81	375.91	366.04	388.09	322.13	314.78	312.56
FANhyb_icon00027587_a.1.g00001.1	342.02	436.32	442.87	297.64	245.88	261.56	400.24	416.92	394.07	334.82	291.91	334.47
FANhyb_rscf00007185.1.g00001.1	341.38	376.65	456.07	179.53	173.68	178.89	383	394.59	387.14	230.97	219.37	228.5
FANhyb_icon00041801_a.1.g00001.1	341.22	133.61	122.55	459.41	442.34	348.15	429.51	489.12	501.34	411.55	374.09	387.97
FANhyb_rscf00003690.1.g00001.1	340.04	183.94	128.73	613.52	531.85	540.27	372.52	376.93	387.2	479.59	474.53	490.3
FANhyb_rscf00000438.1.g00009.1	339.65	308.25	278.15	293.54	292.1	308.8	335.18	334.48	325.72	293.24	301.22	302.99
FANhyb_icon17001848_s.1.g00001.1	339.41	408.28	345.02	203.24	207.17	189.29	224.33	222.18	200.95	172.77	194.97	192.87
FANhyb_icon00056001_a.1.g00001.1	339.36	338.73	271.61	750.68	769.48	730.99	255.56	279.19	292.75	586.59	609.48	627.51
FANhyb_icon16655825_o.1.g00001.1	338.7	279.42	255.14	64.77	58.64	75.89	406.82	361.86	469.65	43.47	72.91	73.74
FANhyb_icon00029218_a.1.g00001.1	337.78	368.99	344.58	336.86	334.95	349.4	597.31	602.65	563.96	364.65	368	362.16
FANhyb_icon00052594_a.1.g00001.1	337.15	355.01	263.05	1395.48	1515.74	1422.25	272.15	310.21	291.66	1109.04	1050.75	1049.59
FANhyb_icon00009241_a.1.g00001.1	337.11	260.64	273.96	441.57	425.33	444.01	268.91	285.89	292.68	413.06	378.4	377.33
FANhyb_rscf00007339.1.g00001.1	336.79	322.06	339.32	418.96	406.57	418.26	434.61	450.99	474.55	443.85	442.29	439.11
FANhyb_icon00000799_a.1.g00001.1	336.54	357.78	334.02	422.13	431.51	422.46	429.03	413.65	427.21	417.11	455.73	446.44
FANhyb_rscf00001103.1.g00002.1	336.21	412.35	378.25	251.55	251.24	259.93	268.05	255.2	249.48	239.15	236.85	235.21
FANhyb_icon15567706_s.1.g00001.1	335.51	393.99	290.55	305.28	292.48	250.22	207.17	217.08	198.62	243.41	251.09	220.92
FANhyb_icon00006094_a.1.g00001.1	334.32	360.32	310.64	372.97	359.06	351.73	231.56	255.8	246.8	312.17	298.58	306.33
FANhyb_rscf00000239.1.g00008.1	334.17	205.75	185.85	567.6	553.73	560.55	622.7	589.08	619.18	636.06	631.82	674.41
FANhyb_rscf00000780.1.g00006.1	332.16	279.75	242.53	391.6	373.39	381.03	248.26	256.6	271.02	330.64	329.92	300.85
FANhyb_icon18578101_o.1.g00001.1	331.38	258.99	241.31	330.53	384.96	315.3	205.97	247.84	229.69	268.28	277.9	257.83
FANhyb_icon00001616_a.1.g00001.1	331.25	391.04	296.77	755.36	789.8	743.97	137.59	169.35	163.47	520.91	502.48	490.3
FANhyb_rscf00000546.1.g00002.1	331.24	272.57	260.42	502.57	481.43	511.62	364.7	369.63	346.74	479	469.12	488.86
FANhyb_icon00012551_a.1.g00001.1	330.9	207.92	325.52	386.89	293.95	318.25	567.76	590.45	626.87	494.4	466.94	422.72
FANhyb_rscf00000102.1.g00015.1	330.53	297.59	195.59	333.83	314.28	323.17	279.65	264.03	282.33	271.2	284.24	274.24
FANhyb_rscf00000330.1.g00008.1	329.22	274.29	182.26	338.94	331.25	336.98	231.02	236.98	251.89	282.13	269.77	256.95
FANhyb_rscf00000107.1.g00015.1	329.03	273.02	343.75	431.78	418.04	421.26	492.47	504.78	514.66	545.45	556.81	557.16
FANhyb_rscf00000810.1.g00008.1	328.95	360.68	311.83	587.59	571.08	585.95	692.39	656.65	705.99	711.74	728.27	707.31
FANhyb_rscf00005514.1.g00001.1	328.89	275.61	357.8	382.79	406.07	371.66	351.78	347.63	320.22	365.71	340.09	334.44
FANhyb_rscf00001718.1.g00001.1	328.39	218.09	226.96	435.52	448.08	433.72	399.64	399.42	387.73	516.02	501.24	552.3
FANhyb_rscf00006891.1.g00001.1	328.37	387.22	346.7	150.28	159.97	156.56	213	213.47	208.4	120.72	136.66	131.49
FANhyb_icon17110564_o.1.g00001.1	327.92	358.75	285.62	270.01	255.62	279.56	141.84	161.95	171.03	209.44	193.09	183.42
FANhyb_icon16892554_o.1.g00001.1	327.9	277.5	189.68	573.2	529.76	502.21	283.22	379.46	401.77	429.89	427.18	437.83
FANhyb_rscf00001122.1.g00001.1	327.5	217.17	179.24	494.35	473.62	480.92	495.3	503.44	456.89	462.23	511.01	522.24
FANhyb_icon00004659_a.1.g00001.1	326.51	403.67	317	202.89	237.8	214.82	200.09	199.98	180.86	197.48	204.24	184.74
FANhyb_rscf00000009.1.g00006.1	326.46	408.45	371.02	390.24	400.08	392.86	386.98	382.18	368.1	376.53	381.15	373.59
FANhyb_iscf00029388_s.1.g00001.1	325.98	369.38	299.38	325.81	292.62	349.89	501.42	473.85	497.53	318.17	310.87	308.59
FANhyb_icon00001469_a.1.g00001.1	324.13	209.61	215.58	306.39	293.74	293.15	396.79	386.82	390.85	316.3	341.66	340.33
FANhyb_icon16736261_o.1.g00001.1	323.76	304.64	278.49	310.27	300.53	320.14	314.06	320.42	335.43	252.23	276.37	236.24
FANhyb_icon00032148_a.1.g00001.1	323.22	221.67	207.31	257.84	234.89	235.88	319.8	352.73	327.81	272.84	265.31	241.37
FANhyb_rscf00000075.1.g00020.1	322.79	339.05	262.07	319.69	333.17	307.92	177.89	195.77	190.32	255.35	249.91	244.79
FANhyb_rscf00000048.1.g00012.1	322.73	374.74	361.94	169.12	165.39	162.27	313.05	314.67	331.71	159.93	159.68	167.62
FANhyb_rscf00000300.1.g00004.1	322.6	258.17	175.32	603.47	627.47	593.34	502.01	546.66	560.37	688.28	701.4	728.03
FANhyb_rscf00000968.1.g00006.1	322.51	343.75	380.19	317.56	324.08	314.57	383.74	366.46	375.58	370.29	379.2	385.96
FANhyb_icon00002732_a.1.g00001.1	322.43	277.07	219.36	301.86	308.92	319.26	440.98	432.31	440.4	357.71	378.01	379.79
FANhyb_icon00005697_a.1.g00001.1	322.36	218.29	203.94	267.28	233.23	251.95	342.4	380.97	339.24	267.26	230.43	249.6
FANhyb_rscf00007488.1.g00001.1	322.09	349.05	319.54	340.13	317.99	349.87	569.13	581.64	559.37	344.66	354.55	351.27
FANhyb_icon00013150_a.1.g00001.1	321.64	366.96	373.48	145.49	165.46	151.02	173.77	164.32	168.37	146.38	132.61	141.78
FANhyb_icon00000042_a.1.g00002.1	321.02	282.26	170.36	788.58	812.76	721.68	544.29	553.19	546.5	714.29	665.74	691.62
FANhyb_icon00004744_a.1.g00001.1	320.72	353.75	270.02	301.1	266.25	277.22	152.77	145.58	142.82	150.02	177.12	159.89
FANhyb_icon00047152_a.1.g00001.1	320.64	389.1	285.76	793.26	743.46	744.84	1181.55	1192.32	1186.46	405.51	398.48	396.71
FANhyb_icon19635469_s.1.g00001.1	319.53	407.4	262.01	2825.96	2836.72	2682.59	296.76	347.78	367.51	2021.54	2044.84	2134.93
FANhyb_rscf00004354.1.g00001.1	319.42	407.64	269.6	196.84	190.67	200.99	163.52	154.65	160.92	181.3	197.97	195.25
FANhyb_rscf00000013.1.g00021.1	319.34	220.71	216.02	602.92	686.52	634.9	631.86	657.59	682.09	784.13	772.06	791.35
FANhyb_rscf00000172.1.g00017.1	318.83	414.13	357.33	1085.83	1057.5	1084.73	356.59	332.74	330.34	865.31	865.56	882.66
FANhyb_rscf00001583.1.g00004.1	318.76	395.51	334.2	763.71	766.18	774	189.94	185.88	198.03	601.2	582.04	579.77
FANhyb_rscf00000481.1.g00004.1	318.54	336.81	318.97	301.93	307.21	312.21	224.8	229	210.12	284.93	285.9	276.35
FANhyb_icon00033687_a.1.g00001.1	318.46	376.02	289.89	273.99	278.61	284.67	176.56	196.66	201.88	212.96	254.54	197.77
FANhyb_rscf00001425.1.g00005.1	318.37	188.95	143.07	586.66	563.08	567.27	471.08	483.13	522.87	614.41	614.03	616.45
FANhyb_rscf00003636.1.g00001.1	317.83	334.23	371.14	270.55	267.45	278.48	491.26	485.7	468.48	332.13	323.84	330.39
FANhyb_icon00010234_a.1.g00001.1	316.36	283.94	274.68	314.37	305.09	301.76	225.53	236.76	242.1	238.96	248.87	252.25
FANhyb_icon00029786_a.1.g00001.1	315.88	196.14	184.19	659.93	655.67	605.74	620.69	590.45	625.16	779.56	742.75	775.61
FANhyb_icon00011891_a.1.g00001.1	315.82	245.56	274.44	405.82	374.56	378.76	298.87	294.07	277.91	388.59	358.5	400.9
FANhyb_icon00004811_a.1.g00001.1	315.71	307.58	295.62	296.53	293.02	311.54	319.82	337.56	328.76	306.05	266.3	291.64
FANhyb_rscf00000034.1.g00011.1	315.24	295.75	311.17	267.17	271.18	279.77	256.64	256.18	262	230.65	241.67	239.28
FANhyb_rscf00000303.1.g00014.1	314.92	318.84	219.12	523.8	506.07	471.37	562.21	564.5	658.31	572.03	607.04	613.1
FANhyb_rscf00000038.1.g00025.1	313.98	489.84	490.84	318.35	311.71	317.46	330.57	319.17	327.68	286.69	284.75	274.82
FANhyb_rscf00000467.1.g00006.1	313.79	389.45	314	141.82	137.97	140.92	184.65	195.24	208.11	122.18	120.06	120.9
FANhyb_icon00008252_a.1.g00001.1	313.48	252.63	289.5	46.5	51.07	59.36	392.75	371.92	346.24	53.17	42.96	60.61
FANhyb_icon00038606_a.1.g00001.1	313.41	382.58	352.55	236.91	256.78	246.5	188.07	169.21	181.5	207.39	219.79	206.15
FANhyb_rscf00000604.1.g00007.1	313.26	383.26	293.75	411.59	404.36	406.69	608.47	572.32	562.86	431.48	453.95	447.44
FANhyb_icon00024780_a.1.g00001.1	311.69	329.9	207.41	287.52	277.41	294.09	115.57	115.88	127.59	265.67	280.34	277.46
FANhyb_rscf00001156.1.g00004.1	310.59	201.46	204.23	355.52	322.54	349.16	264.15	280.15	299.42	349.19	305.91	307.42
FANhyb_icon18257543_s.1.g00001.1	309.97	376.58	269.11	302.88	306.84	277.37	260.74	221.97	217.12	234.48	262.22	242.13
FANhyb_icon00005522_a.1.g00001.1	309.84	310.67	267.17	372.1	383.34	347.68	248.62	240.82	231.53	309.72	304.34	313.15
FANhyb_icon00019716_a.1.g00001.1	309.72	330.67	220.32	419.93	413.51	416.94	214.02	262.95	270.51	335.98	296.81	355.85
FANhyb_rscf00000898.1.g00005.1	309.55	191.59	131.14	616.78	623.96	594.53	514.59	531.54	552.46	664.68	653.63	645.51
FANhyb_icon00031074_a.1.g00001.1	309.5	227.74	265.14	430.21	315.67	349.71	246.16	275.28	256.19	339.23	335.15	359.02
FANhyb_rscf00002113.1.g00002.1	308.19	333.1	251.78	102.68	98.49	94.08	252.53	261.83	231.76	81.82	81.48	70.82
FANhyb_rscf00000059.1.g00019.1	308.04	266.32	344.82	303.42	300.7	285.06	279.21	291.4	297.84	273.91	274.17	267.14
FANhyb_rscf00000425.1.g00001.1	308.01	324.93	312.74	228.77	221.17	238.36	203.56	198.19	208.65	205.61	208.72	210.18
FANhyb_icon00022243_a.1.g00001.1	307.66	311.3	338.55	144.97	128.23	144.67	155.89	160.29	159.12	116.43	130.96	122.93
FANhyb_icon00013202_a.1.g00001.1	306.92	304.57	273.96	431.56	417.3	445.15	180.4	208.58	196.83	375.25	348.45	345.79
FANhyb_rscf00005280.1.g00001.1	306.68	232.25	178.96	368.74	374.06	372.07	379.84	442.97	470.06	400.42	363.04	365.39
FANhyb_rscf00001172.1.g00001.1	306.3	294.97	239.27	444.92	441.79	428.46	410.08	391.72	380.95	432.59	440.61	458.89
FANhyb_icon00005221_a.1.g00001.1	305.82	316.95	256.9	245.12	299.14	242.67	133.55	139.47	144.98	166.06	158.96	158.38
FANhyb_rscf00000079.1.g00003.1	305.78	211.51	206.15	435.19	421.46	410.32	367.49	345.4	357.54	420.35	436.17	443.78
FANhyb_rscf00000687.1.g00007.1	305.6	282.04	294.13	343.48	349.51	341.84	427.7	474.11	471.83	287.2	279.4	293.84
FANhyb_rscf00000031.1.g00017.1	304.85	255.02	187.36	618.66	586.44	578.9	427.63	502.13	478.37	567.88	559.14	629.44
FANhyb_icon00049644_a.1.g00001.1	304.84	143.21	81.32	506.59	501.49	508.25	633.63	669.04	586.19	162.6	157.48	157.51
FANhyb_rscf00000035.1.g00021.1	304.49	244.29	256.45	928.34	896.68	950.33	300.56	285.26	308.19	1022.66	1020.87	1040.2
FANhyb_icon00015858_a.1.g00001.1	302.52	228.69	235.92	217.05	240.06	219.69	233.58	231.52	199.06	185.05	194.55	189.06
FANhyb_rscf00007532.1.g00001.1	302.14	273.1	263.6	274.38	287.68	292.65	337.81	366.22	383.49	327.88	330.08	330.66
FANhyb_icon00001789_a.1.g00001.1	302.05	222.9	154.25	385.45	341.03	368.86	321.13	322.04	329.12	365.2	372.57	356.42
FANhyb_icon00018140_a.1.g00001.1	301.94	300.02	263.01	173.53	176.23	158.04	165.63	157.77	141.5	135.7	137.71	121.92
FANhyb_icon00007176_a.1.g00001.1	301.59	296.27	255.21	399.8	416.25	401.05	192.29	206.38	186.23	288.57	296.72	293.26
FANhyb_icon00001717_a.1.g00001.1	300.94	294.62	275.84	180.07	181.33	171.03	369.81	370.1	383.47	184.34	170.61	187.53
FANhyb_rscf00000522.1.g00010.1	300.11	165.59	76.16	818.12	803.3	783.48	817.31	842	798.67	303.35	291.4	292.55
FANhyb_rscf00000020.1.g00026.1	300.02	289.92	194.14	331.32	329.81	318.54	334.61	319.42	324.75	351.14	357.79	381.75
FANhyb_rscf00006289.1.g00001.1	299.82	200.87	167.85	266.66	270.54	269.79	232.29	244.97	268.68	313.87	299.24	293.01
FANhyb_rscf00001704.1.g00001.1	299.08	224.41	140.89	534.18	506.76	521.88	431.95	457.52	470.02	559.2	524.75	567.18
FANhyb_rscf00000058.1.g00024.1	298.5	264.22	235.44	583.09	596.33	588.04	438.85	480.13	492.32	942.82	933.19	947.96
FANhyb_icon15273753_o.1.g00001.1	298.38	335.6	302.79	228.31	224.79	261.66	192.77	182.96	200.6	156.38	169.78	181.22
FANhyb_icon15531122_o.1.g00001.1	298.15	215.64	143.97	429.74	385.62	384.2	208.29	257.52	262.68	309.45	263.75	331.32
FANhyb_icon00003239_a.1.g00001.1	297.99	310.78	295.88	353.32	356.68	361.2	347.53	341.96	361.21	394.52	396.31	384.69
FANhyb_rscf00000543.1.g00003.1	297.56	325.8	293.77	233.45	234.51	236.22	234.5	226.5	210.47	233.45	244.42	244.48
FANhyb_rscf00006996.1.g00001.1	297.52	252.33	251.32	601.62	621.83	582.08	549.47	544.71	609.43	719.76	746.85	765.32
FANhyb_icon19191689_s.1.g00001.1	297.16	231.52	242.23	311.71	311.59	314.71	233.56	257.76	257.49	277.8	276.81	288.76
FANhyb_rscf00000104.1.g00001.1	296.73	304.77	289.23	194.76	194.74	184.57	226.23	230.53	223.92	172.87	163.55	167.44
FANhyb_rscf00000888.1.g00005.1	296.54	215.18	247.02	493.52	496.05	492.21	383.86	406.2	434.7	576.74	625.97	610.51
FANhyb_icon00015983_a.1.g00001.1	296.44	530.87	435.23	1046.47	987.87	1000.02	788.75	741.42	800.09	1320.6	1345.73	1388.62
FANhyb_icon00009538_a.1.g00001.1	296.33	290.7	277.46	327.28	357.08	358.19	222.48	209.72	216.39	295.44	300.19	287.41
FANhyb_icon00002757_a.1.g00001.1	295.63	235.06	203.25	441.89	437.89	418.7	315.64	308.59	310.49	426.19	418.43	428.13
FANhyb_icon00011325_a.1.g00001.1	295.47	383.76	262.05	271.76	295.62	271.37	233.78	277.07	230.05	217.96	208.94	226.5
FANhyb_icon00028598_a.1.g00001.1	295.4	122.03	92.82	582.49	562.44	550.68	878.97	984.64	1119.11	860.12	831.32	908.83
FANhyb_icon16694953_o.1.g00001.1	295.39	338.2	279.64	139.52	122.52	123.91	163.42	189.91	169.27	119.92	118.96	99.35
FANhyb_icon00007708_a.1.g00001.1	295.32	231.89	231.99	231.65	219.25	222.49	136.46	151.99	172.07	176.57	147.29	163.74
FANhyb_rscf00000507.1.g00008.1	295.19	329.6	241.76	257.77	250.41	229.64	177.67	187.72	174.23	184.21	180.28	191.57
FANhyb_rscf00000230.1.g00011.1	295.01	239.14	175.63	408.98	384.97	397.91	387.18	406.22	441.44	391.54	379.76	386.91
FANhyb_rscf00000682.1.g00004.1	294.05	179.15	196.21	638.85	616.53	621.76	1109.71	1049.3	1051.28	1104.03	1109.14	1152.23
FANhyb_rscf00000706.1.g00003.1	293.52	238.92	200.07	302.62	302.19	283.47	211.7	247.2	275.7	248.97	230.27	218.3
FANhyb_icon00038626_a.1.g00001.1	293.27	286.41	247.02	279.46	270.31	270.97	229.16	279.72	319.29	272.5	285.42	284.2
FANhyb_icon20527902_s.1.g00001.1	292.7	310.64	293.4	166.09	187.1	189.67	156.07	163.04	162.81	157.49	156.34	143.25
FANhyb_icon00021848_a.1.g00001.1	292.46	258.67	191.71	499.72	445.11	452.87	839.16	905.68	985.47	700.13	681.95	665.36
FANhyb_rscf00002504.1.g00001.1	292.43	310.94	341.53	318.11	306.48	321.96	376.33	359	356.64	402.96	404.38	407.82
FANhyb_icon00009534_a.1.g00001.1	291.78	262.41	251.54	321.67	330.93	297.66	359.73	323.54	294.45	348.04	376.94	354.99
FANhyb_icon00053407_a.1.g00001.1	291.62	358.51	255.94	265.46	277.32	278.74	168.4	157.04	162.68	191.74	184.4	179.82
FANhyb_icon00015102_a.1.g00001.1	291.49	220.69	191.62	505.99	493.25	500.93	818.22	891.04	970.31	662.26	644.12	686.06
FANhyb_icon00047326_a.1.g00001.1	291.42	225.46	313.2	352.64	370.87	391.9	377.51	411.73	413.29	473.17	472.51	485.6
FANhyb_icon00057609_a.1.g00001.1	291.26	344.6	192.67	152.39	156.85	159.94	191.38	190.42	156.08	141.87	167.83	158.61
FANhyb_rscf00000799.1.g00003.1	291.25	381.8	517.83	298.78	297.39	308.7	317.97	301.13	304.69	299.26	303.88	304.86
FANhyb_icon16839426_o.1.g00001.1	290.25	205.23	183.1	451.54	470.39	467.46	518.41	454.45	485.55	212.28	188.1	179.25
FANhyb_rscf00003479.1.g00001.1	290.04	339.79	244.48	122.85	132.58	125.35	121.13	125.36	118.59	91.88	96.12	84.54
FANhyb_icon19492469_s.1.g00001.1	289.73	237.01	209.32	271.02	233.98	256.59	202.69	217.21	202.76	200.68	220.94	206.14
FANhyb_rscf00002685.1.g00001.1	289.4	275.13	245.13	305.83	315.74	309.57	296.58	277.77	274.49	302.97	314.74	322.41
FANhyb_icon19578759_s.1.g00001.1	289.31	260.39	236.59	234.45	241.35	202.76	173.91	195.87	150.19	195.26	197.97	154.74
FANhyb_rscf00001559.1.g00003.1	289.22	270.61	274.14	335.95	329.74	344.54	208.19	207.66	208.34	280.18	280.06	281.97
FANhyb_icon00046410_a.1.g00001.1	289.14	251.44	361.33	1479.15	1481.45	1506.17	1561.81	1582.27	1660.64	3480.09	3347.62	3455.65
FANhyb_rscf00001186.1.g00004.1	288.67	279.36	293.99	200.44	192.6	205.72	185.58	186.57	200.59	167.69	168.07	170.93
FANhyb_icon00026329_a.1.g00001.1	288.07	496.48	456.34	997.09	1049.36	1024.91	580.53	659.67	658.95	1219.9	1190.06	1172.24
FANhyb_rscf00003022.1.g00002.1	288.07	242.71	228.36	253.68	275.62	261.93	264.7	231.78	270.16	242.17	235.88	236.81
FANhyb_rscf00001845.1.g00001.1	287.75	313.74	299.39	406.96	401.75	405.9	196.69	186.93	183.75	382.62	389.35	388.65
FANhyb_icon17001342_o.1.g00001.1	287.35	177.2	113.19	266.81	264.6	264.58	131.74	108.52	92.22	195.68	217.52	202.51
FANhyb_rscf00000223.1.g00013.1	287.18	395.88	364.7	173.92	174.81	173.58	238.75	235.45	234.8	189.78	195.51	198.43
FANhyb_icon18450747_o.1.g00001.1	285.61	332.91	275.61	142.57	129.24	133.41	181.72	197.75	170.42	114.5	112.06	98.62
FANhyb_icon00040046_a.1.g00001.1	285.09	267.95	322.29	225.47	254.06	219.58	213.2	218.64	197.69	234.6	202.61	206.9
FANhyb_rscf00007562.1.g00001.1	284.8	294.89	209.56	118.84	124.4	123.72	222.39	208.42	183.03	63.33	61.79	64.09
FANhyb_rscf00000240.1.g00008.1	284.65	249.23	277.11	297.76	289.07	303.8	297.81	282.7	283.3	282.86	294.08	291.89
FANhyb_rscf00007072.1.g00001.1	284.61	206.03	206.17	191.15	185.77	174	589.48	614.01	597.41	243.55	230.65	246.22
FANhyb_rscf00000268.1.g00002.1	284.58	300.77	231.49	336.88	334.85	325.22	185.94	199.99	190.26	259.43	246.14	234.16
FANhyb_icon18561389_s.1.g00001.1	284.37	249.77	207.92	267.57	252.7	295.45	270.61	276.4	289.7	301.32	230.15	243.66
FANhyb_icon17982811_s.1.g00001.1	283.88	258.45	231.54	217.82	223.74	227.19	166.72	155.06	185.86	173.86	143.79	173
FANhyb_icon00014111_a.1.g00001.1	283.83	239.81	371.24	191.6	186.09	174.23	225.71	239.37	243.29	180.97	188.94	179.94
FANhyb_rscf00000525.1.g00005.1	283.3	178.78	293.85	275.77	257.6	259.01	373.75	393.5	409.44	353.26	353.04	367.34
FANhyb_rscf00000976.1.g00002.1	283.26	382.93	237.02	277.82	282.6	277.55	246.33	263.27	254.15	257.67	252.72	261.06
FANhyb_icon18596641_o.1.g00001.1	283.09	396.65	303.91	310.14	344.97	297.47	269.24	247.83	266.88	320.86	317.64	327.3
FANhyb_rscf00000270.1.g00010.1	282.93	284.9	242.15	228.98	222.86	215.96	156.24	166.77	165.43	176.49	167.54	178.2
FANhyb_icon19335653_o.1.g00001.1	282.11	138.8	84.57	252.66	260.3	257.48	106.89	92.67	85.48	163.06	201.21	174.96
FANhyb_rscf00000813.1.g00003.1	282.09	298.13	307.61	268.71	271.75	271.2	155.79	160.89	158.9	213.63	212.25	217.19
FANhyb_icon00033276_a.1.g00001.1	281.6	307.94	280.61	149.75	151.95	156.14	124.6	139.56	137.87	127.15	146.61	167.68
FANhyb_rscf00000229.1.g00006.1	281.45	320.07	251.35	426.9	459.21	428.04	165.84	167.41	160.28	331.13	349.2	325.45
FANhyb_rscf00000096.1.g00009.1	281.29	150.1	204	308.94	304.74	308.05	391.3	431.36	442.09	331.92	310.69	323.91
FANhyb_icon00002559_a.1.g00001.1	280.99	240.52	248.38	297.26	288.22	277.01	277.53	265.83	290.83	260.16	259.86	253.76
FANhyb_rscf00000505.1.g00005.1	280.27	271.2	237.11	257.66	247.33	256.02	199.19	186.87	190.42	201.97	201.71	199.88
FANhyb_rscf00000020.1.g00004.1	280.23	335.67	236.54	213.42	218.6	207.04	187.97	201.38	178.24	184.66	181.07	184.9
FANhyb_icon00001959_a.1.g00001.1	279.83	290.52	262.98	176.7	160.19	155.78	358.58	337.82	355.34	166.9	178.46	176.5
FANhyb_icon00012910_a.1.g00001.1	279.66	296.98	342.55	86.83	90.65	109.52	193.76	178.8	185.15	94.91	118.34	112.93
FANhyb_icon00009607_a.1.g00001.1	279.64	261.11	190.04	494.5	459.33	488.84	335.61	327.51	329.73	476.24	453.3	476.25
FANhyb_rscf00001437.1.g00001.1	278.97	144.59	111.14	511.38	512.18	522.99	420.3	410.4	426.37	542.75	547.25	570.93
FANhyb_rscf00000338.1.g00001.1	278.38	298.41	265.76	239.14	235.19	219.74	206.61	208.29	200.45	201.86	200.25	197.81
FANhyb_icon18164731_o.1.g00001.1	278.27	484.85	311.96	70.29	87.1	75.6	237.95	262.47	227.24	32.09	54.11	33.52
FANhyb_icon20285385_s.1.g00001.1	278.22	257.14	282.95	190.26	214.57	230.1	183.06	199.59	199.23	220.49	211.73	214.53
FANhyb_icon00052825_a.1.g00001.1	277.69	247.56	250.76	628.21	641.15	588.71	330.87	328.03	328.88	590.86	586.67	578.95
FANhyb_rscf00006606.1.g00001.1	277.5	253.77	223.59	140.61	143.57	139.99	241.37	248.68	227.43	130.47	123.76	123.15
FANhyb_rscf00000549.1.g00007.1	277.41	353.62	266.47	156.26	155.65	153.49	172.7	177.54	161.91	120.16	122.17	121.18
FANhyb_icon20051089_s.1.g00001.1	277.37	239.99	204.19	340.96	336.51	328.63	273.57	342.25	395.16	267.07	273.05	285.45
FANhyb_rscf00001552.1.g00001.1	277.31	280.72	254.51	295.83	277.59	294.33	253.54	243.49	248.71	253.23	244.37	241.83
FANhyb_rscf00000616.1.g00006.1	276.77	246.51	232.08	247.55	254.81	252.9	187.22	195.58	208.09	206.18	204.14	212.71
FANhyb_rscf00000079.1.g00002.1	276.08	263.14	260.97	330.22	329.28	326.92	282.97	276.31	262.9	320.54	299.99	298.42
FANhyb_icon19470465_s.1.g00001.1	275.8	285.67	256.84	253.81	296.31	252.99	184.47	210	194.21	192.86	208.84	209.69
FANhyb_rscf00000196.1.g00014.1	275.78	298.98	437.92	237.45	244.27	232.87	358.32	334.83	330.72	367.45	374.31	364.46
FANhyb_rscf00000671.1.g00005.1	275.73	241.48	129.75	969.7	998.46	955.02	250.56	262.21	278.61	679.22	711.45	674.64
FANhyb_icon00027114_a.1.g00001.1	275.59	216.27	173.41	326.64	371.89	412.94	228	273.56	296.44	378.96	385.79	368.54
FANhyb_rscf00000126.1.g00010.1	274.35	233.79	205.23	313.91	341.59	290.49	190.75	218	217.33	256.92	237.07	235.19
FANhyb_icon00006065_a.1.g00001.1	273.71	245.83	374.19	166.69	144.2	167.7	265.8	244.12	235.79	158.9	161.81	152.18
FANhyb_rscf00000525.1.g00006.1	273.17	168.85	284.19	250.16	244.78	246.41	388.44	398.59	401	321.87	336.03	346.14
FANhyb_rscf00006225.1.g00001.1	272.39	305.21	263.52	196.98	206.14	197.94	176.43	169.26	176.54	195.45	204.25	204.63
FANhyb_rscf00001469.1.g00001.1	272	339.73	271.35	312.44	310.57	315.46	172.64	158.44	172.03	289.86	293.28	286.91
FANhyb_rscf00001636.1.g00003.1	271.8	211.79	256.02	241.12	234.56	257.69	362.48	363.01	363.97	301.49	313.52	308.43
FANhyb_rscf00001554.1.g00002.1	271.71	318.34	265.28	275.78	276.77	273.57	199.79	208.37	198.06	259.24	255.74	256.71
FANhyb_icon00000953_a.1.g00001.1	271.69	258.24	328.95	261.39	252.82	263.86	366.19	328.2	338.28	368.53	377.93	392.61
FANhyb_rscf00000710.1.g00005.1	271.63	241.44	310.5	284.55	276.32	289.05	355.14	353.02	370.44	372.13	371.05	378.6
FANhyb_rscf00001482.1.g00003.1	271.45	264.23	291.06	253.33	245.39	245.71	187.69	179.72	198.13	255.33	256.84	259.63
FANhyb_rscf00003554.1.g00001.1	270.77	158.07	155.88	120.31	122.01	117.25	293.49	337.97	311.21	92.38	79.46	90.19
FANhyb_icon18574643_s.1.g00001.1	270.25	314.09	308.51	275.4	280.85	301.44	180.17	158.64	166.4	252.39	218.18	211.25
FANhyb_icon00011810_a.1.g00001.1	269.11	292.48	206.15	222.56	229.25	185.05	195.74	195.64	154	184.83	205.06	171.93
FANhyb_rscf00000219.1.g00002.1	268.29	257.53	231.19	288.54	294.88	279.89	257.8	256.65	247.79	301.47	308.3	321.81
FANhyb_rscf00000686.1.g00005.1	267.64	212.47	191.64	367.66	360.27	348.39	291.38	313.25	296.6	329.85	299.2	308.58
FANhyb_rscf00000334.1.g00004.1	267.53	282.05	296.9	177.25	173.55	185.3	157.08	152.1	164.27	145.72	149.13	142.76
FANhyb_icon00004164_a.1.g00001.1	267.1	327	253.23	81.4	94.02	87.35	256.68	264.47	267.66	94.18	88.68	83.35
FANhyb_rscf00000399.1.g00011.1	266.79	271.42	169.62	117.06	100.62	119.57	262.24	264.07	277.85	125.27	111.09	121.65
FANhyb_icon00002914_a.1.g00001.1	266.67	217.44	301.43	357.64	314.41	309.09	426.47	403.93	427.75	420.7	439.77	439.66
FANhyb_icon00027546_a.1.g00001.1	266.62	288.89	278.65	219.51	212.58	229.7	177.67	175.7	177.89	166.22	172.24	178.21
FANhyb_rscf00005085.1.g00001.1	266.62	273.07	241.22	232.84	214.61	203.56	182.72	187.68	151.79	189.81	176.22	160.2
FANhyb_rscf00001469.1.g00002.1	266.48	300.48	243.31	270.31	295.48	282.61	161.31	153.25	147.95	272.06	276.18	263.71
FANhyb_rscf00005309.1.g00001.1	265.56	221.49	216.62	315.13	330	294.91	271.68	293.06	281.86	300.9	296.81	300.38
FANhyb_rscf00007095.1.g00002.1	265.48	198.27	167.7	272.82	267.04	254.84	221.25	222.52	247.94	256.87	245.41	246.59
FANhyb_rscf00002432.1.g00001.1	265.47	207.39	177.74	321.92	371.46	338.86	232.72	247.55	250.12	299.86	298.49	314.59
FANhyb_rscf00003831.1.g00001.1	265.29	198.62	215.97	379.59	366.84	362.07	257.84	275.7	269.97	337.12	330.94	344.6
FANhyb_rscf00000004.1.g00035.1	264.1	244.68	307.98	217.93	212.54	209.04	178.04	182.1	168.02	215.2	216.93	222.48
FANhyb_icon00052677_a.1.g00001.1	263.86	143.03	138.22	409.84	381.12	369.76	253.19	249.65	264.1	368.98	356.28	381.72
FANhyb_rscf00002931.1.g00001.1	262.68	343.69	279.13	173.37	176.37	170.3	216.71	210.51	200.37	137.82	141.39	138.98
FANhyb_rscf00000524.1.g00006.1	261.82	243.77	238.99	1136.29	1119.91	1149.33	329.88	323.25	323.02	1074.7	1069.96	1086.44
FANhyb_rscf00000082.1.g00020.1	261.8	232.44	339.36	150.08	152.03	159.25	220.43	207.27	207.39	198.83	199.07	191.02
FANhyb_rscf00000289.1.g00001.1	261.57	177.99	185.21	261.3	253.93	259.55	542.76	527.46	534.18	358.57	365.52	369.84
FANhyb_icon00005853_a.1.g00001.1	261.52	227.75	239.1	657.79	668.24	634.68	389.81	342.41	396.86	674.68	602.16	678.56
FANhyb_rscf00000482.1.g00008.1	260.64	222.78	223.75	250.16	255.78	253.31	218.13	212.72	191.43	217	220.42	220.07
FANhyb_icon00007872_a.1.g00001.1	260.61	411.63	269.38	81.69	82.42	82.92	218.65	198.75	178.15	40.07	43.86	44
FANhyb_rscf00001473.1.g00001.1	260.2	237.89	262.01	342.82	336.22	359.26	240.19	234.24	248.18	321.49	314.8	317.79
FANhyb_icon00002463_a.1.g00001.1	259.78	147.06	118.53	515.54	586.97	507.47	336.17	350.89	365.31	502.26	487.03	514.24
FANhyb_rscf00000062.1.g00002.1	259.76	245.91	346.97	170.96	185.05	180.52	282.9	277.6	260.89	226.96	236.53	227.27
FANhyb_rscf00000928.1.g00002.1	259.75	224.22	197.06	213.52	217.33	208.01	207.16	209.8	219.2	188.04	184.09	188.54
FANhyb_rscf00000051.1.g00018.1	259.55	319.48	249.67	258.63	251.99	257.73	328.36	347.29	340.23	284.53	257.3	257.63
FANhyb_icon16564649_o.1.g00001.1	259.52	98.89	92.74	272.08	254.51	260.74	368.24	425.19	395.61	98.59	79.71	78.43
FANhyb_icon00041565_a.1.g00001.1	259.09	274.32	279.69	179.99	199.74	202.91	132.69	169.87	166.96	150.95	137.88	134.9
FANhyb_rscf00000605.1.g00001.1	258.98	267.83	226.38	182.23	181.84	182.27	198.75	188.08	196.57	151.3	146.43	147.76
FANhyb_rscf00004023.1.g00001.1	258.82	284.36	259.02	131.77	127.67	140.71	157.54	160.42	167.12	106.09	107.49	109.26
FANhyb_icon00005277_a.1.g00001.1	258.45	201.9	178.03	103.27	120.55	88.49	177.36	255.59	231.23	78.3	50.53	70.58
FANhyb_rscf00000200.1.g00005.1	258.44	269.92	257.47	446.64	449.7	441.72	230.42	231.79	224.86	441.54	430.65	434.58
FANhyb_icon00027322_a.1.g00001.1	258.03	181.32	222.79	211.43	227.41	222.45	208.31	249.48	244.74	255.79	199.57	218.2
FANhyb_icon20222709_s.1.g00001.1	257.75	270.63	271.36	254.91	253.62	247.79	166.84	201.44	194.99	214.61	208.17	218.12
FANhyb_icon00011105_a.1.g00001.1	257.71	236.94	208.66	274.55	248.97	278.05	225.65	220.99	220.28	231.12	232.56	227.07
FANhyb_icon00031522_a.1.g00001.1	257.62	258.29	351.94	162.82	192.47	154.16	305.18	276.7	241.88	213.31	231.57	203.65
FANhyb_rscf00000065.1.g00026.1	257.27	252.18	199.03	178.14	195.93	189.17	213.82	209.11	194.48	177.01	153.92	163.52
FANhyb_rscf00007060.1.g00001.1	257.2	288.61	200.62	1695.12	1685.75	1660.61	360.34	389.56	424.79	2091.84	2033.82	2094.01
FANhyb_icon00002158_a.1.g00001.1	256.93	345.18	302.6	147.28	138.18	164.08	146.06	126.38	146.08	114.8	111.08	109.38
FANhyb_icon16299007_o.1.g00001.1	256.73	263.73	183.02	163.31	205.34	219.01	100.92	91.01	125.07	167.93	218.69	194.87
FANhyb_icon00003337_a.1.g00001.1	256.15	224.82	295.7	281.28	279.06	270.16	259.83	288.55	291.47	256.57	250.68	249.43
FANhyb_icon00039034_a.1.g00001.1	256.15	271.33	174.08	232.46	248.87	237.85	79.85	91.17	89.5	196.25	202.14	193.62
FANhyb_rscf00000566.1.g00004.1	255.93	253.42	388.85	176.98	179.13	174.31	308.23	301.7	300.15	224.42	244.37	240.75
FANhyb_rscf00000183.1.g00008.1	255.31	290.86	298.24	244.01	248.86	265.74	299.15	296.46	309.27	263.61	277.13	270.51
FANhyb_rscf00006268.1.g00001.1	255.3	299.12	219.37	293.28	300.45	298.84	178.19	179.82	174	238.94	237.59	231.75
FANhyb_rscf00000919.1.g00004.1	255.08	183.94	222.72	437.71	418.76	405.01	444.39	468.64	472.24	505.82	513.25	541.6
FANhyb_icon00008128_a.1.g00001.1	255.02	169.5	227.95	243.7	260.77	247.45	266.02	275.96	263.15	256.96	251.61	255.04
FANhyb_icon00013537_a.1.g00001.1	254.7	287.01	274.19	502.56	482.31	467.62	508.27	589.77	586	620.68	598.64	605.8
FANhyb_icon18624239_s.1.g00001.1	254.17	301.32	199.63	170.43	177.64	158.38	102.58	134.58	135.39	127.89	114.58	114.53
FANhyb_rscf00005599.1.g00001.1	254.15	293.52	284.69	276.75	271.75	259.59	248.52	255.99	248.34	283.47	283.5	283.31
FANhyb_icon00042639_a.1.g00001.1	254.1	141.78	111.84	464.3	440.49	403.63	322.24	325.6	339.1	423.69	398.75	395.33
FANhyb_icon00007932_a.1.g00001.1	253.97	276.74	219.58	291.1	257.39	244.7	260.97	253.94	230.37	197.28	196.16	196.92
FANhyb_icon00025893_a.1.g00001.1	253.86	289.41	365.65	588.17	589.19	582.29	530.39	512.98	543.84	691.55	789.98	774.65
FANhyb_rscf00000973.1.g00005.1	253.66	288.98	220.46	273.24	269.09	287.57	123.03	124.84	125.73	221.53	214.95	222.81
FANhyb_rscf00003548.1.g00001.1	253.59	172.39	147.9	402.05	393.35	413.99	287.52	271.36	281.78	401.57	415.46	409.82
FANhyb_rscf00000032.1.g00022.1	253.56	350.33	274.05	287.28	288.91	289.43	584.67	571.18	591.98	332.86	332.41	343.99
FANhyb_rscf00001157.1.g00003.1	252.98	263.58	256.32	185.58	185.64	183.99	216.38	215.99	224.68	170.65	162.93	165.02
FANhyb_icon00000376_a.1.g00001.1	252.43	281.39	297.01	118.64	117.77	117.59	139.23	134.35	136.37	105.37	107.36	116.36
FANhyb_icon00005967_a.1.g00002.1	251.1	270.18	203	89.84	104.01	104.69	187.66	181.18	169.06	80.16	90.48	89.8
FANhyb_icon20532412_s.1.g00001.1	250.26	293.92	220.23	208.14	204.46	202.27	192.42	203.44	193.13	138.95	138.74	133.67
FANhyb_rscf00000072.1.g00002.1	250.24	217.31	249.31	370.91	387.17	373.02	196.76	207.76	206.2	317.04	331.39	353.43
FANhyb_rscf00000014.1.g00024.1	250.03	206.24	311.6	172.78	174.98	172.71	321.67	346.76	346.37	209.47	208.41	202.21
FANhyb_icon00033167_a.1.g00001.1	249.3	273.56	262.23	274.97	282.06	255.2	154.81	162.42	159.78	207.38	201.41	201.74
FANhyb_icon00057210_a.1.g00001.1	249.21	357.58	319.19	310.75	302.12	291.21	94.99	99.2	126.79	205.42	204.88	189.12
FANhyb_icon00000530_a.1.g00001.1	248.84	172.2	163.89	420.26	431.32	435.69	705.42	687.14	679.32	203.23	197.97	200.85
FANhyb_rscf00000368.1.g00003.1	248.65	186.39	223.47	284.47	304.94	302.12	238.61	236.02	227.37	278.21	280.79	286.7
FANhyb_icon00022983_a.1.g00001.1	248.62	232.18	203.59	263.13	260.09	243.72	200.74	216.62	244.7	219.71	207.19	224.15
FANhyb_rscf00000110.1.g00022.1	248.54	207.11	180.43	565.2	579.26	537.15	189.57	179.41	192.3	492.91	468.64	465.45
FANhyb_icon00006731_a.1.g00001.1	247.51	196.44	194.83	228.05	254.08	232.37	178.04	184.01	202.65	185.17	184.1	190.55
FANhyb_icon00011791_a.1.g00001.1	247.34	120.09	99.32	438.27	455.92	439.01	293.96	365.65	375.28	492.72	459.54	448.08
FANhyb_rscf00006545.1.g00001.1	247.27	249.25	242.75	215.72	208.5	219.77	197.85	183.1	197.57	198.2	193.16	189.82
FANhyb_icon00057058_a.1.g00001.1	247.25	174.48	152.4	449.48	460.72	426.21	326.72	332.93	373.09	432.6	403.96	443.49
FANhyb_rscf00007345.1.g00001.1	246.94	252.72	214.48	249.41	250.7	231.97	223.91	219.51	200.87	218.4	210.6	202.6
FANhyb_icon20351557_s.1.g00001.1	246.9	206	201.02	300.32	295.18	282.4	235.51	241.55	244	303.48	288.51	318.35
FANhyb_icon00004799_a.1.g00001.1	246.83	259.87	308.06	226.12	224.02	241.66	297.55	309.94	316.03	266.96	265.73	305.32
FANhyb_rscf00003734.1.g00001.1	246.4	205.05	241.37	206.33	208.16	194.83	167.2	197.1	198.32	202.69	169.22	191.99
FANhyb_icon00004433_a.1.g00001.1	246.04	292.18	204.85	99.17	109.31	101.65	137.35	143.92	129.27	96.98	102.2	93.94
FANhyb_icon00049590_a.1.g00001.1	245.82	265.99	202.52	110.69	133.04	101.92	140.91	139.27	122.13	111.85	116.77	94.37
FANhyb_rscf00001419.1.g00003.1	245.74	258.77	247.49	887.01	877.96	886.54	191.67	191.19	191.17	661.08	660.35	667.57
FANhyb_icon00022132_a.1.g00001.1	245.6	144.87	241.61	592.59	581.9	598.08	561.24	604.44	680.02	688.2	713.18	746.74
FANhyb_rscf00000727.1.g00005.1	245.1	184.9	212.15	308.32	314.62	320.39	444.9	437.65	443.66	361	355.42	371.2
FANhyb_rscf00000035.1.g00015.1	244.86	306.56	223.25	201.72	202.8	193.66	172.98	183.07	161.32	169.64	176.79	175.38
FANhyb_rscf00000252.1.g00010.1	244.31	241.54	205.77	329.2	312.69	294.92	303.29	294.58	274.04	285.15	289.71	282.18
FANhyb_icon00007897_a.1.g00001.1	244.28	258.35	238.41	185.62	187.92	174.46	167.91	170.14	161.68	169.25	166.58	164.35
FANhyb_rscf00000439.1.g00010.1	243.94	259.41	332.94	473.61	478.16	481.97	437.45	414.26	422.95	576.27	592.62	590.01
FANhyb_rscf00000334.1.g00001.1	243.91	156.19	343.95	141.07	141.35	142.13	195.69	176.74	178.13	182.34	193.72	189.3
FANhyb_rscf00000060.1.g00021.1	243.69	312.93	247.84	257.33	263.58	257.91	283.77	300.53	289.76	205.06	197.36	190.6
FANhyb_rscf00001225.1.g00002.1	243.44	233.95	248.33	291.3	297.27	289.87	146.59	155.05	144.74	254.79	259.95	250.97
FANhyb_rscf00000377.1.g00004.1	243.27	235.86	170.2	308.28	312.83	317.51	212.54	211.44	211.32	269.41	293.53	304.79
FANhyb_icon00006266_a.1.g00001.1	243.08	233.98	237.94	202.06	222.04	215.76	276.96	294.23	277.64	244.23	257.25	248.41
FANhyb_icon00001016_a.1.g00001.1	242.99	173.98	240.73	214.22	218.05	209.89	294.18	278.76	281.37	239.88	250.78	261.89
FANhyb_icon00040432_a.1.g00001.1	242.66	242.57	226.6	187.41	178.2	180.54	264.66	265.97	268.3	152.87	163	149.45
FANhyb_rscf00001521.1.g00001.1	242.39	222.62	297.94	180.66	171.96	183.79	366.35	350.05	356.56	199.77	195.78	196.42
FANhyb_icon00007694_a.1.g00001.1	242.37	233.83	301.01	180.18	201.04	187.37	176.6	147.61	163	180.48	195.42	203.11
FANhyb_rscf00000188.1.g00006.1	242.34	143.71	140.82	364.56	359.48	369.09	262.24	296.29	280.4	332.44	332.83	319.15
FANhyb_rscf00000125.1.g00015.1	242.31	296.25	198.38	157.23	157.59	156.71	130.91	122.72	120.03	140.81	142.04	136.97
FANhyb_icon00005686_a.1.g00001.1	242.23	153.59	189.21	184.54	185.52	212.13	120.7	106.19	149.69	167.6	168.52	138.09
FANhyb_rscf00000026.1.g00008.1	241.53	228.61	255.5	189.32	190.75	192.27	222.86	226.79	227.38	158.72	166.2	160.49
FANhyb_rscf00004400.1.g00001.1	240.82	254.59	185.09	193.05	208.56	214.08	262.37	246.92	262.8	194.95	192.94	218.02
FANhyb_rscf00006303.1.g00001.1	240.3	241.8	210.31	132.07	147.9	139.16	115.25	117.86	116.81	108.53	109.55	100.82
FANhyb_rscf00000555.1.g00006.1	240.1	217.61	205.3	280.35	280.05	296.5	235.53	242.47	246.7	273.46	262.45	263.79
FANhyb_icon00010108_a.1.g00001.1	240.1	160.63	161.96	335.22	359.49	335.34	286.89	282.96	329.4	331.82	306.76	306.64
FANhyb_rscf00003592.1.g00002.1	239.81	269.67	249.5	277.16	291	272.31	474.07	483.7	470.29	367.57	352.16	352.88
FANhyb_icon18607267_o.1.g00001.1	239.59	239.04	375.51	621.42	706.94	721.33	440.99	467.96	549.19	1077.02	999.35	1009.21
FANhyb_rscf00000383.1.g00001.1	239.19	215.53	343.17	125.57	135.95	136.03	197.81	187.84	205.81	136.69	140.51	150.18
FANhyb_rscf00000161.1.g00016.1	238.3	298.56	205.21	159.4	172.1	161.41	128.63	151.08	148.59	135.63	129.5	123.09
FANhyb_rscf00005753.1.g00001.1	238.14	287.8	204.5	246.02	254.25	258.24	307.12	296.61	298.68	209.37	214.7	218.1
FANhyb_rscf00000408.1.g00003.1	237.88	305.52	358.83	294.06	291.85	293.12	249.68	249.16	260.48	321.34	334.21	326.78
FANhyb_icon00022422_a.1.g00001.1	237.76	343.03	350.94	271.56	272.59	282.69	444.97	461.68	406.46	352.45	361.42	374.97
FANhyb_rscf00005238.1.g00002.1	237.62	179.17	131.41	536.37	569.33	557.25	455.13	455.06	463.35	591.62	604.55	583.4
FANhyb_icon00002594_a.1.g00001.1	237.51	193.41	201.05	77.22	79.03	75.94	248.7	253.77	242.99	71.72	71.07	65.95
FANhyb_icon00002506_a.1.g00001.1	237.21	155.01	78.1	207.86	239.79	263.68	215.29	257.65	267.02	243.26	273.29	257.52
FANhyb_rscf00000643.1.g00003.1	237.2	213.61	260.68	452.68	444.83	458.3	461.71	442.46	459.61	502.3	504.79	507.54
FANhyb_rscf00000016.1.g00008.1	237.01	177.42	134.76	406.81	425.16	418.04	291.83	305.39	324.54	367.5	363.43	370.97
FANhyb_rscf00000638.1.g00003.1	236.93	236.86	192.21	231.34	236.52	246.22	221.38	230.75	255.12	261.36	244.36	253.44
FANhyb_rscf00003705.1.g00002.1	236.91	277.47	206.07	131.62	135.7	127.79	137.51	150.18	122.56	100.89	107.14	93.61
FANhyb_rscf00001077.1.g00001.1	236.84	257.71	268.06	159.19	157.06	163.25	222.37	216.85	230.66	180.12	183.57	173.56
FANhyb_icon00000597_a.1.g00001.1	236.28	215.52	208.39	173.13	183.35	186.41	178.95	185.08	182.93	178.25	165.09	173.58
FANhyb_rscf00002773.1.g00002.1	236.01	140.98	153.37	142.78	137.68	140.52	457.5	461.22	469.99	176.04	175.24	176.25
FANhyb_rscf00000064.1.g00010.1	235	254.14	283.17	175.72	162.74	177	188	177.4	173.49	160.34	164.31	164.84
FANhyb_icon00000683_a.1.g00001.1	234.54	324.43	280.13	173.83	146.41	166.53	173.92	166.56	161.11	169.5	184.27	191.24
FANhyb_icon19635653_s.1.g00001.1	234.18	313.23	222.58	84.79	78.23	72.95	175.6	170.06	157.25	34.32	20.11	23.08
FANhyb_icon00023501_a.1.g00001.1	234.03	159.35	235.97	187.79	214.18	202.66	270.47	256.88	267.59	203.14	246.93	222.44
FANhyb_icon00007147_a.1.g00001.1	233.92	188.39	275.7	176.31	182.41	190.41	266.9	256.28	284.22	220.2	236.4	239.64
FANhyb_rscf00001337.1.g00002.1	233.73	350.83	250.02	139.91	140.4	131.44	202.16	207.49	219.09	131.59	138.74	133.82
FANhyb_icon00044847_a.1.g00001.1	233.55	263.92	231.06	144.45	134.09	147.71	186.1	188.29	170.66	121.7	131.9	131.13
FANhyb_icon00000696_a.1.g00001.1	233.47	159.98	186.36	394.41	383.06	408.56	275.04	315.04	330.51	446.25	438.59	434.99
FANhyb_rscf00000148.1.g00014.1	233.42	94.06	67.95	963.08	999.29	903.98	1419.62	1503.77	1444.88	385.79	387.54	379.65
FANhyb_rscf00001212.1.g00002.1	233.22	271.85	275.23	209.2	203.54	225.14	228.86	223.17	226.53	209.39	207.73	204.72
FANhyb_icon00038991_a.1.g00001.1	232.95	194.49	227.68	204.04	176.71	168.08	171.06	178.23	190.94	186.9	195.05	188.85
FANhyb_rscf00000085.1.g00020.1	232.72	216.88	207.76	225.12	233.09	222.87	234.1	232.8	224.59	220.28	226.25	229.33
FANhyb_icon00006458_a.1.g00001.1	232.58	274.08	245.42	245.23	247.93	243.43	132.72	128.18	132.81	252.28	248.7	245.58
FANhyb_rscf00000511.1.g00007.1	232.25	165.94	168.21	357.44	349.19	344.43	578.12	585.32	608.1	481.64	489.3	485.81
FANhyb_rscf00000079.1.g00007.1	232.15	271.95	208.67	166.78	178.81	161.53	178.99	167.63	144.01	142.82	140.01	133.71
FANhyb_rscf00002856.1.g00001.1	231.86	319.29	243.53	153.82	156	157.97	138.96	149.9	153.33	136.66	136.87	136.6
FANhyb_rscf00000776.1.g00007.1	231.8	224.62	270.38	245.31	246.77	236.57	274.14	285.35	290.78	286.88	283.4	281.6
FANhyb_icon00004854_a.1.g00001.1	231.69	192.04	178.15	370.86	403.9	388.33	437.59	420.18	430.7	485	499.76	516.28
FANhyb_rscf00000196.1.g00017.1	230.71	189.99	245.36	256.57	262.48	246.18	401.24	399.88	361.71	319.87	303.25	311.29
FANhyb_rscf00001838.1.g00001.1	230.7	237.91	214.58	282.31	278.58	280.24	201.7	194.93	199.74	218.08	217.29	217.49
FANhyb_rscf00000063.1.g00021.1	230.69	146.85	141.81	341.47	332.01	324.34	304.99	311.05	292.43	306.52	297.32	312.79
FANhyb_icon00003387_a.1.g00001.1	230.39	162.95	143.99	348.11	346.36	319.17	298.06	374.53	368.36	371.76	341.07	347.59
FANhyb_rscf00000568.1.g00002.1	229.73	264.14	218.84	202.68	222.86	195.46	158.78	171.55	158.42	179.77	183.65	177.32
FANhyb_rscf00001451.1.g00003.1	229.22	239.68	259.79	141.17	147.59	141.98	211.87	215.64	207.49	179.05	181.83	177.36
FANhyb_rscf00006725.1.g00001.1	228.96	172.87	153.27	288.48	304.8	301.05	280.15	301.75	294.52	307.55	320.68	309.64
FANhyb_icon00009619_a.1.g00001.1	228.9	256.87	192.58	408.94	407.95	375.65	126.02	142.92	135.68	292.97	263.8	263.26
FANhyb_rscf00001884.1.g00003.1	228.79	218.25	253.75	302.28	319.7	326.37	331.37	338.49	335.98	375.25	376.85	379.34
FANhyb_rscf00000123.1.g00021.1	228.68	148.71	136.12	309.07	292.4	311.67	385.85	364.37	369.7	365.19	375.54	378.65
FANhyb_icon00018302_a.1.g00001.1	228.47	197.98	255.93	211.82	204.54	199.6	213.94	209.24	221.72	190.82	193.3	192.85
FANhyb_icon00001911_a.1.g00001.1	228.31	204.6	208.06	221.82	249.45	236.33	269.72	257.52	245.68	226.66	218.59	239.14
FANhyb_icon00003797_a.1.g00001.1	228.22	270.24	234.09	263.76	274.63	268.36	451.99	489.45	471.18	322.69	336.42	347.12
FANhyb_rscf00000076.1.g00002.1	228.16	219.5	231.07	162.8	158.93	160.6	150.11	148.12	156.85	126.6	125.85	135.55
FANhyb_icon19150755_s.1.g00001.1	228.11	191.3	198.33	171.45	175.6	185.01	400.59	412.84	354.74	171.51	201.98	184.72
FANhyb_icon19469381_s.1.g00001.1	228.04	178.98	233.21	169.3	160.65	153.92	204.07	184.4	213.45	133.8	149.48	139.54
FANhyb_icon00023393_a.1.g00001.1	227.91	247.63	188.47	178.83	197.49	192.18	146.13	142.77	134.54	140.94	128.99	140.53
FANhyb_icon19934041_s.1.g00001.1	227.06	280.69	200.55	97.16	104.13	105.58	112.7	139.3	114.78	77.37	74.85	61.72
FANhyb_rscf00000609.1.g00001.1	226.87	271.12	295.78	214.84	228.57	233.52	276.41	265.35	246.64	291.24	277.21	284.46
FANhyb_rscf00000080.1.g00003.1	226.52	261.84	224.9	230.32	232.34	216.26	168.52	173.72	165.32	168.59	173.27	157.85
FANhyb_rscf00003864.1.g00001.1	225.36	281.79	285.55	132.03	126.55	135.43	263.11	251.55	259.39	157.28	163.66	151.23
FANhyb_icon20089955_s.1.g00001.1	225.33	287.22	242.7	153.17	187.13	153.84	144.57	142.26	134.92	144.59	131.46	131.11
FANhyb_rscf00001057.1.g00001.1	225.17	253.48	195.39	196.58	215.88	198.89	165.46	172.38	145.53	171.56	163.93	159.62
FANhyb_rscf00000854.1.g00001.1	224.94	151.11	134.82	221.05	218.3	206.31	180.02	172.74	191.48	172.94	142.13	159.82
FANhyb_rscf00002917.1.g00001.1	224.73	207.15	208.6	160.33	154.51	146.43	204.3	197.81	198.41	128.51	122.99	123.33
FANhyb_rscf00000075.1.g00025.1	224.66	205.14	237.12	162.52	164.5	166.36	202.75	205.32	208.39	174.63	163.2	172.77
FANhyb_rscf00000136.1.g00005.1	224.65	159.66	216.92	157.12	154.8	157.07	195.2	187.43	185.89	146.75	135.58	140.28
FANhyb_icon00042866_a.1.g00001.1	224.49	148.05	104.64	371.34	406.93	303.77	307.34	393.81	399.68	368.13	329.86	392.04
FANhyb_rscf00000954.1.g00004.1	224.28	247.63	255.42	184.7	184.21	192.45	164	158.76	167.33	172.4	176.73	178.37
FANhyb_rscf00000620.1.g00003.1	224.11	256.51	247.58	235.76	230.47	235.8	172.48	168.37	162.2	221.74	217.32	219.3
FANhyb_rscf00000676.1.g00006.1	223.92	249.15	230.74	265.02	271.71	278.04	312.31	316.87	302.68	255.33	251.1	267.09
FANhyb_rscf00001131.1.g00002.1	223.67	248.04	177.26	136.15	141.28	129.45	141.99	134.96	129.87	104.46	101.4	102.51
FANhyb_rscf00000249.1.g00009.1	223.52	133.21	113.57	429.12	443.78	454.81	377.75	414.13	471.96	518.52	524.82	542.6
FANhyb_icon00047247_a.1.g00001.1	223.25	239.74	282.2	202.23	210.6	193.2	367	361.13	362.66	237.41	248.56	242.37
FANhyb_rscf00000685.1.g00004.1	223.1	201.76	266.97	85.15	83.56	87.73	157.69	144.09	147.76	74.72	78.49	78.29
FANhyb_icon00045805_a.1.g00001.1	223.09	325.79	233.3	132.59	141.58	120.1	227.65	233.51	202.02	136.53	133.91	127.92
FANhyb_rscf00001003.1.g00002.1	222.81	224.87	232.95	122.98	124.74	125.18	179.32	188.43	182.53	120.95	119.51	120.44
FANhyb_rscf00001069.1.g00002.1	222.46	202.38	194.77	242.15	246.89	234.5	213.35	224.73	215.48	228.57	244.21	226.77
FANhyb_icon15410183_s.1.g00001.1	222.42	153.07	99.96	304.57	334.77	274.95	188.42	236.33	221.52	245.48	224.24	200.23
FANhyb_rscf00001507.1.g00001.1	222.18	267.4	212.44	115.86	113.58	115.33	103.84	92.59	95.14	99.11	101.91	98.24
FANhyb_rscf00001605.1.g00001.1	222	227.56	191	209.1	189.28	199.76	153.57	165.02	141.94	175.2	164.13	150.9
FANhyb_icon17317784_o.1.g00001.1	221.87	216.08	194.18	201.26	230.3	205.52	259.59	258.26	226.48	179.72	181.35	195.36
FANhyb_icon00004608_a.1.g00001.1	221.84	271.6	261.41	476.13	468.7	453.46	189.81	191.92	178.73	371.15	398.19	390.58
FANhyb_icon18646179_s.1.g00001.1	221.84	297.87	224.33	255.51	266.13	242.61	183.77	167.84	161.4	179.2	168.55	169.57
FANhyb_rscf00000166.1.g00006.1	221.61	201.35	157.63	219.44	220.92	218.28	112.56	124.34	137.36	160.96	154	153.98
FANhyb_icon00016398_a.1.g00001.1	221.22	165.97	124.36	361.29	373.1	394.29	201.4	164.87	229.16	311.69	340.08	338.71
FANhyb_rscf00000259.1.g00012.1	220.98	172.02	190.39	231.23	209.43	220.88	203.37	186.95	193.72	199.62	192.42	187.98
FANhyb_rscf00001620.1.g00002.1	220.61	256.43	234.66	173.28	167.43	169.97	143.22	149.95	151.89	138.84	133.16	129.29
FANhyb_icon00015057_a.1.g00001.1	220.37	258.19	174.67	198.06	212.85	203.25	140.32	146.52	138.12	175.8	172.32	154.58
FANhyb_rscf00001766.1.g00002.1	220.37	272.48	192.48	182.89	193.81	184.6	167.94	166.8	150.28	150.7	155.72	160.61
FANhyb_rscf00000463.1.g00004.1	220.31	181.99	183.84	147.89	143.31	136.32	214.34	212.41	221.11	118.43	124.81	120.9
FANhyb_icon00047329_a.1.g00001.1	220.02	304.66	241.46	147.4	153.19	124.8	161.97	183.35	155.72	136.93	160.79	138.82
FANhyb_rscf00000033.1.g00008.1	219.44	177.3	132.24	378.06	364.1	378.37	231.34	228.65	230.01	345.22	341.36	362.22
FANhyb_icon00054664_a.1.g00001.1	219.23	192.31	216.93	195.37	209.8	179.74	159.67	208.79	201.01	199.44	196.6	234.96
FANhyb_rscf00000454.1.g00005.1	217.63	254.13	229.59	141.74	135.21	139.25	111.67	99.8	113.51	117.03	115.87	118.47
FANhyb_rscf00000010.1.g00028.1	217.23	111.88	88.28	446.45	398.88	427.07	305.33	323.64	326.37	457.71	452.99	458.18
FANhyb_icon17648175_o.1.g00001.1	217.23	249.18	180.71	291.7	312.97	253.01	138.68	133.77	126.49	222.65	190.72	190.09
FANhyb_rscf00001778.1.g00001.1	217.11	203.22	240.85	190.69	187.2	183.55	281.37	277.9	259.18	200.99	193.24	196.06
FANhyb_rscf00000006.1.g00012.1	217.07	219.5	238.48	263.56	243.83	234.58	201	207.6	195.98	240.71	216.79	217.88
FANhyb_icon00007690_a.1.g00001.1	216.69	188.54	155.6	303.77	327.06	299.53	297.84	322.14	263.46	237.76	298.54	287.04
FANhyb_icon00002191_a.1.g00001.1	216.46	189.86	129.04	238.13	229.01	223.66	170.85	167.16	184.95	209.78	177.42	177.39
FANhyb_rscf00000199.1.g00010.1	216.17	208.86	181.83	172.46	179.22	186.43	225	234.64	213.14	180.42	166.92	156.53
FANhyb_rscf00000523.1.g00009.1	216.07	106.6	85.8	523.69	521.81	518.08	327.42	329.53	384.53	493.56	501.51	533.29
FANhyb_icon00003061_a.1.g00001.1	215.97	203.93	290.62	141.45	143	147.63	182.22	205.08	196.59	178.34	166.73	168.04
FANhyb_icon00024529_a.1.g00001.1	215.37	248.92	199.48	191.14	198.05	170.37	133.66	127.76	114.13	141.63	134.91	135.23
FANhyb_rscf00000011.1.g00031.1	215.31	386.39	197.6	1194.47	1278.25	1162.54	186.65	183.96	163.75	1475.6	1446.7	1418.62
FANhyb_rscf00000070.1.g00008.1	215.09	191.72	193.12	299.96	282.27	293.77	353.51	345.1	356.84	238.16	230.73	235.14
FANhyb_rscf00000173.1.g00014.1	214.96	140.36	134.22	132.72	139.37	135.22	150.41	175.57	172.09	165.15	151.92	163.31
FANhyb_rscf00000141.1.g00017.1	214.91	198.7	222.56	200.41	195.38	199.99	198.63	197.44	201.8	191.76	190.6	188.78
FANhyb_rscf00001527.1.g00002.1	214.57	235.41	185.3	135.79	134.11	125.42	88.46	94.6	96.88	103.06	95.75	95.18
FANhyb_icon18359641_s.1.g00001.1	214.16	227.53	208.86	45.28	46.68	48.19	70.22	62.94	81.39	21.38	15.57	25.88
FANhyb_rscf00000012.1.g00013.1	213.97	182.33	228.89	206.92	202.02	204.85	189.86	182.07	195.45	205.72	204.98	212.19
FANhyb_rscf00001224.1.g00001.1	213.92	228.82	297.83	193.41	191.87	191.25	279.78	269.23	271.26	240.28	239.41	224.96
FANhyb_rscf00004968.1.g00001.1	213.86	256.75	263.44	114.92	118.82	128.79	285.36	262.2	255.54	137.75	157.46	152.8
FANhyb_rscf00001188.1.g00001.1	213.73	174.8	154.24	281.17	282.9	278.35	301.87	305.23	295.68	288.67	299.62	297.13
FANhyb_rscf00001373.1.g00003.1	213.58	171.57	180.88	192.63	198.73	191.87	158.16	172.14	165.3	184.45	179.97	170.75
FANhyb_icon18934657_s.1.g00001.1	213.55	240.8	171.82	122.45	145.04	128.41	95.51	97.25	90.83	101.31	95.8	98.55
FANhyb_icon00023743_a.1.g00001.1	213.43	252.52	237.66	129.86	136.65	143.77	189.26	183.35	186.37	143.53	141.87	151.35
FANhyb_rscf00003566.1.g00002.1	213.4	229.14	207.22	171.38	160.19	190.47	125.12	131.58	137.14	143.92	133.28	141.48
FANhyb_rscf00000239.1.g00005.1	213.14	119.83	199.66	393.06	397.7	401.82	405.47	404.01	417.77	532.56	516.55	543.95
FANhyb_rscf00000226.1.g00014.1	213.04	117.65	51.63	362.92	367.37	376.55	474.42	444.22	467.97	114.91	106.35	114.58
FANhyb_rscf00000128.1.g00004.1	212.31	244.44	181.69	168.91	175.66	174.26	70.83	73.49	70.69	126.1	130.87	129.32
FANhyb_icon00000176_a.1.g00001.1	211.33	228.31	211.78	152.96	161.11	152.34	291.7	278.43	278.09	168.1	171.37	161.63
FANhyb_rscf00000224.1.g00004.1	211.31	205.97	254.83	238.56	238.73	250.84	235.82	221.26	233.92	244.01	248.38	254.37
FANhyb_rscf00006472.1.g00001.1	211.12	206.2	171.37	139.46	127.99	136.63	150.63	154.46	154.12	109.67	110.86	113.83
FANhyb_rscf00000508.1.g00008.1	210.99	257.13	219.34	202.22	192.92	193.34	141.64	151.27	145.95	144.53	150.15	143.43
FANhyb_icon00009038_a.1.g00001.1	210.7	219.56	197.55	154.36	158.6	160.47	128.25	140.5	132.72	133.83	129.77	128.6
FANhyb_rscf00001435.1.g00002.1	210.67	156.7	201.92	224.78	219.27	225.87	243.86	243.38	247.79	215.98	212.68	219.27
FANhyb_rscf00000076.1.g00019.1	210.36	233.36	290.62	230.61	212.69	232.05	240.57	233.34	243.38	266.41	282.86	277.07
FANhyb_rscf00000247.1.g00009.1	210.3	243.27	230.62	205	197.27	205.7	195.43	177.48	190.93	213.95	219.94	218.41
FANhyb_rscf00000456.1.g00013.1	210.15	162.76	156.93	280.65	258.7	269.13	306.48	296.52	314.07	286.4	297.86	307.78
FANhyb_rscf00000062.1.g00007.1	210.12	203.91	182.84	249.79	237.27	252.23	215.05	216.88	226.28	229.99	225.63	229.47
FANhyb_icon00029973_a.1.g00001.1	210.02	175.11	169.61	238.27	242.95	210.27	128.54	166.54	164.78	194.89	161.73	178.97
FANhyb_icon00001388_a.1.g00001.1	210.01	238.28	212.3	129.57	140	132.76	122.11	127.72	125.07	115.78	122.68	111.3
FANhyb_rscf00000107.1.g00002.1	209.85	117.61	92.83	362.51	337.68	363.19	389.61	398.93	377.44	409.95	421.02	409.95
FANhyb_icon00019276_a.1.g00001.1	209.76	175.2	163.12	258.09	284.44	225.45	140.38	190	158.82	213.04	201.66	202.45
FANhyb_icon00034303_a.1.g00001.1	209.75	219.06	194.3	47.41	45.95	49.05	84.18	87.96	83.14	30.11	36.56	26.22
FANhyb_rscf00000208.1.g00007.1	209.73	197.13	205.59	160.25	163.15	164.02	134.12	128.49	137.7	138.86	128.97	141.54
FANhyb_rscf00000319.1.g00005.1	209.25	179.83	236.71	298.34	302.73	297.05	427.76	417.81	425.45	508.64	525.08	530.41
FANhyb_rscf00004540.1.g00001.1	208.88	163.34	129.33	192.08	190.84	214.33	204.46	241.93	259.87	156.29	145.24	145.81
FANhyb_rscf00000893.1.g00001.1	208.5	204.41	270.02	184.02	175.94	192.49	179.83	161.98	175.72	185.41	193.21	191.06
FANhyb_rscf00000168.1.g00006.1	208.5	190.1	168.53	310.52	299.17	297.02	142.83	148.06	159.52	246.37	233.37	237
FANhyb_rscf00001111.1.g00001.1	208.1	217.58	222.36	134.67	135.95	140.57	133.09	139.13	135.37	122.01	123.63	117.21
FANhyb_rscf00004817.1.g00001.1	207.98	192.2	230.71	181.6	171.26	176.74	244.27	260.66	258.6	172.69	172.98	181.09
FANhyb_rscf00005079.1.g00001.1	207.86	152.24	106.99	365.26	358.78	356.47	189.47	215.22	235.91	307.28	308.92	326.43
FANhyb_icon00002362_a.1.g00001.1	207.68	150.7	153.78	313.95	306.45	303.71	207.22	220.12	209.38	288.71	299.43	281.18
FANhyb_icon00049078_a.1.g00001.1	207.59	215	154.96	539.17	572.5	541.97	326.05	338.88	369.99	577.93	520.36	581.86
FANhyb_icon00029135_a.1.g00001.1	207.41	198.18	177.25	156.55	153.11	136.49	101.84	110.25	106.26	102.15	106.09	86.09
FANhyb_icon00000195_a.1.g00001.1	207.3	235.56	235.79	224.83	219.11	223.55	149.48	136.83	143.78	167.59	176.05	168.83
FANhyb_rscf00004332.1.g00002.1	207.02	194.15	152.04	200.72	227.18	201.31	140.04	138.79	132.47	168.98	160.63	161.27
FANhyb_rscf00001986.1.g00001.1	206.99	182.67	151.1	209.86	210.54	218.88	162.15	173.65	176.31	173.3	180.22	189.03
FANhyb_rscf00001801.1.g00001.1	206.98	255.59	195.05	47.86	46.7	49.38	176.73	181.73	178.86	53.85	52.58	53.7
FANhyb_rscf00000650.1.g00002.1	206.74	203.85	215.45	111.31	112.71	111.03	123.12	120.23	116.15	119.15	121.71	110.81
FANhyb_icon00016906_a.1.g00001.1	206.73	298.47	204.65	28.94	38.67	27.17	194.12	210.83	220.24	21.21	14.2	23.76
FANhyb_rscf00000087.1.g00007.1	206.66	174.58	220.74	136.76	134.08	138.83	254.53	259.16	261.14	135.33	134.22	130.9
FANhyb_rscf00000063.1.g00006.1	206.4	245.88	230.89	130.68	128.93	142.32	153.22	148.64	148.8	123.24	112.15	123.7
FANhyb_icon13438377_s.1.g00001.1	206.37	234.91	191.78	216.59	231.76	200.34	198	236.79	254.68	243.65	181.9	221.4
FANhyb_rscf00000365.1.g00003.1	206.13	205.29	223.64	129.4	132.37	138.74	148.7	142.9	146.98	142.25	147.94	141.86
FANhyb_rscf00007080.1.g00001.1	206.07	167.89	138.54	544.22	552.36	520.95	705.18	703.32	733.65	719.11	732.97	753.26
FANhyb_rscf00001655.1.g00001.1	205.92	210.49	218.61	136.19	142.44	132.05	166.55	172.41	163.69	134.43	137.11	133.88
FANhyb_rscf00005986.1.g00001.1	205.91	186.12	191.09	346.36	360.91	346.93	203.82	225.66	229.79	364.7	346.57	361.51
FANhyb_icon00015693_a.1.g00001.1	205.81	225.86	207.65	165.55	188.55	135.91	148.37	157.82	151.88	126.81	121.63	116.34
FANhyb_rscf00000334.1.g00007.1	205.61	152.44	148.84	212.51	213.4	228.16	133.22	133.05	141.57	170.81	166.38	170.51
FANhyb_rscf00000457.1.g00005.1	205.48	162.72	154.55	169.35	170.03	183.5	209.4	200.49	191.4	190.18	192.71	183.73
FANhyb_rscf00000095.1.g00007.1	205.01	174.03	258.52	160.69	154.14	158.53	268.02	248.94	247.75	182.22	179.18	176.74
FANhyb_icon00054128_a.1.g00001.1	205	221.98	183.09	229.9	247.19	231.33	152.31	197.94	221.38	197.48	185.92	171.78
FANhyb_icon00006054_a.1.g00001.1	204.43	232.28	189.96	172.8	202.32	190.15	141.2	148.48	124.45	143.79	147.49	137.67
FANhyb_icon00017682_a.1.g00001.1	204.17	125.92	112.8	208.86	190.65	181	108	100.7	132.26	121.89	151.44	152.04
FANhyb_icon00052540_a.1.g00001.1	204.14	184.4	203.26	213.34	210.07	250.8	192.64	272.12	234.59	237.48	209.64	190.5
FANhyb_rscf00000131.1.g00018.1	204.07	178.68	197.53	242.61	254.99	240.18	366.02	363.12	352.73	314.37	303.9	286.95
FANhyb_rscf00000005.1.g00016.1	204.05	149.24	197.15	238.22	235.88	238.32	222.56	211.93	214.44	216.96	211	210.58
FANhyb_rscf00004634.1.g00001.1	203.58	191.37	178.27	135.65	139.64	151.87	312.04	299.85	304.68	175.22	168.73	180.36
FANhyb_rscf00000180.1.g00006.1	203.29	120.95	190.22	278.89	276.57	270.28	411.94	415.73	434.21	361.03	352.42	351.58
FANhyb_icon16557409_s.1.g00001.1	203.17	273.63	211.68	166.76	171.3	183.28	128.64	101.9	123.25	161.51	146.15	137.3
FANhyb_icon00028309_a.1.g00001.1	203.17	143.62	118.85	173.45	244.13	196.44	208.88	223.09	254.03	205.88	142.67	182.52
FANhyb_rscf00000626.1.g00006.1	202.86	131.83	107.97	257.71	241.34	235.87	145.58	146.51	153.85	194.09	192.82	198.37
FANhyb_rscf00000368.1.g00001.1	202.6	250.44	255.02	229.89	216.84	226.17	169.92	157.58	159.3	230.66	221.92	225.52
FANhyb_icon00017653_a.1.g00001.1	202.52	200.95	213.26	196.51	190.35	200.82	125.85	169.92	174.9	193.59	185.11	186.51
FANhyb_rscf00000181.1.g00008.1	202.46	255.83	190.54	188.34	185.97	195.69	189.63	184.29	178.44	190.56	171.69	165.7
FANhyb_icon00005904_a.1.g00001.1	202.32	206.35	171.62	34.58	38.25	42.71	84.18	87.87	85.38	21.35	22.68	23.65
FANhyb_icon14379165_o.1.g00001.1	202.25	198.85	180.15	135.25	192.19	164.74	86.72	98.61	98.28	75.83	92.55	91.13
FANhyb_rscf00000056.1.g00013.1	202.16	151.83	154.8	180.23	167.96	166.08	248.69	251.85	268.8	190.59	184.54	187.07
FANhyb_rscf00005714.1.g00001.1	202.07	225.95	159.9	98.82	114.61	95.97	144.91	128.12	90.05	73.11	73.44	81.24
FANhyb_icon18384015_s.1.g00001.1	201.61	238.94	222.93	476.36	466.55	461.21	196.79	182.13	165.96	393.39	363.56	363.22
FANhyb_icon00000798_a.1.g00001.1	201.5	258.27	180.99	143.72	148.44	144.23	136.51	132.35	129.4	143.43	146.05	148.28
FANhyb_rscf00000495.1.g00003.1	201.44	140.11	133.07	132.66	124.8	126.64	402.12	400.78	397.98	129.05	136.81	143.21
FANhyb_rscf00000386.1.g00008.1	201.18	228.46	188.49	155.74	136.41	155.62	186.72	187.47	177.14	126.77	138.67	128.01
FANhyb_icon00054065_a.1.g00001.1	201.15	268.02	309.24	254.84	240.4	242.37	297.32	332.85	360.28	282.62	283.9	301.38
FANhyb_rscf00007091.1.g00001.1	200.94	179.43	141.78	199.65	218.75	188.04	90.33	108.38	124.46	142.39	131	121.56
FANhyb_rscf00000694.1.g00005.1	200.83	137.95	103.81	254.83	266.42	252.07	202.65	212.29	227.79	232.4	218.64	224.71
FANhyb_rscf00000468.1.g00008.1	200.51	225.06	207.51	145.5	139.44	144.91	171.44	166.06	166.37	144.15	142.04	141.7
FANhyb_icon00011267_a.1.g00001.1	200.28	138.84	189.29	211.99	206.23	187.33	216.26	206.83	222.18	202	187.29	205.34
FANhyb_rscf00000801.1.g00003.1	200.1	238.99	248.04	155.78	155.21	156.83	129.56	122.65	122.09	144.69	145.17	145.28
FANhyb_rscf00002560.1.g00001.1	199.67	220.04	216.94	157.19	161.84	169.08	165.5	159.99	156.38	153.05	152.61	153.34
FANhyb_icon00029570_a.1.g00001.1	199.55	154.95	174.36	177.62	200.87	175.46	142.26	152.78	152.47	165.59	165.97	167.72
FANhyb_icon00020358_a.1.g00001.1	199.46	179.58	154.67	366.28	412.68	396.98	368.83	351.69	433.5	491.8	434.97	484.56
FANhyb_iscf00111707_s.1.g00001.1	199.33	259.67	215.04	93.17	88.27	107.62	116.03	124.94	118.43	72	71.94	65.58
FANhyb_icon17566115_s.1.g00001.1	198.88	199.93	214.47	141.45	136.95	123.03	104.04	99.38	135.23	107.59	66.45	94.09
FANhyb_rscf00000378.1.g00002.1	198.72	184.14	116.81	277.93	276.05	274.24	147.55	166.34	165.03	237.43	221.54	214.71
FANhyb_icon00008013_a.1.g00001.1	198.67	166.96	246.29	142.44	145.36	169.16	269.97	259.72	252.68	198.08	181.75	193.34
FANhyb_rscf00005373.1.g00001.1	198.66	176.38	127.64	351.42	331.73	335.19	259.59	279.75	316.32	306.49	294.76	315.68
FANhyb_rscf00002321.1.g00002.1	198.64	157.14	186.72	254.76	235.86	239.79	186.08	174.27	185.66	246.09	240.79	202.21
FANhyb_rscf00000008.1.g00048.1	198.62	182.85	146.05	404.18	390.44	404.54	315.47	318.09	362.99	457.28	459.35	462.48
FANhyb_icon00027748_a.1.g00001.1	198.42	304.79	264.9	165.7	152.56	156.74	144.18	145.57	168.64	171.66	198.78	178.07
FANhyb_icon00036842_a.1.g00001.1	198.34	205.59	180.54	113.99	150.78	105.37	118.99	122.63	106.51	95.99	82.09	71.29
FANhyb_icon00006425_a.1.g00001.1	198.34	219.31	190.91	160.89	166.52	144.85	165.32	149.08	145.49	136.93	151.06	143.04
FANhyb_rscf00001331.1.g00001.1	197.99	158.17	174.74	254.66	229.01	249.28	173.2	179.96	184.98	232.42	220.2	240.44
FANhyb_rscf00007107.1.g00001.1	197.94	187.81	155.67	162.45	161.96	166.58	207.13	209.44	222.84	135.01	127.35	131.28
FANhyb_rscf00000680.1.g00005.1	197.76	169.91	177.31	156.37	137.71	141.01	207.57	192.91	179.45	132.89	134.81	124.39
FANhyb_rscf00001738.1.g00002.1	197.75	156.22	165.28	186.78	191.95	192.9	111.85	131.86	118.84	151.02	137.96	145.01
FANhyb_rscf00004317.1.g00001.1	197.73	121.89	223.77	372.97	378.61	386.26	671.37	636.25	637.45	564.71	575.32	599.55
FANhyb_rscf00000106.1.g00011.1	197.62	291.51	182.1	205.44	212.57	193.28	179.53	217.55	175.84	178.37	173.12	153.14
FANhyb_rscf00002739.1.g00001.1	197.17	161.03	173.25	189.69	195.71	190.81	334.99	334.34	323.08	214.43	213.44	228.08
FANhyb_icon19232301_s.1.g00001.1	197.14	268.88	206.96	210.49	207.52	178.82	186.81	198.98	181.78	216.61	204.95	212.59
FANhyb_icon00012478_a.1.g00001.1	197.03	138.3	126.36	111.61	118.34	111.32	115.12	133.58	97.03	92.04	87.72	89.65
FANhyb_icon00049626_a.1.g00001.1	196.93	167.67	133.99	124.79	172.79	177.43	129.79	127.93	135.22	126.64	108.32	135.31
FANhyb_rscf00000619.1.g00003.1	196.71	267.54	216.68	119.93	113.25	114.93	267.34	243.03	240.92	119.34	128.43	120.44
FANhyb_icon00033417_a.1.g00001.1	196.58	325.19	208.41	59.39	55.14	46.26	225.81	180.42	148.42	34.94	45.26	36.17
FANhyb_rscf00000215.1.g00013.1	196.35	132.35	140.44	205.5	212.25	186.76	250.1	249.49	252.83	201.22	194.64	207.75
FANhyb_rscf00001982.1.g00001.1	196.13	297.45	223.37	171.07	172.65	182.19	248.16	229.57	222.1	187.57	182.57	188.97
FANhyb_icon00026199_a.1.g00001.1	195.91	235.61	174.33	150.98	166.56	167.75	204.57	183.97	205.12	180.9	182.75	184.16
FANhyb_icon18447431_s.1.g00001.1	195.81	211.83	175.67	41.76	48.04	38.44	78.54	87.38	69.74	29.06	15.99	19.54
FANhyb_icon00021273_a.1.g00001.1	195.52	193.95	178.39	226.88	228.42	228.2	254.76	261.32	270.6	233.93	224.98	226.73
FANhyb_rscf00000239.1.g00004.1	195.36	142.67	100.79	428.75	422.89	428.36	572.51	597.61	605.56	663.47	637.54	674.22
FANhyb_rscf00001066.1.g00002.1	195.31	170.21	189.32	208.41	206.34	216.34	166.2	157.25	164.31	208.37	191.89	199.4
FANhyb_icon00004302_a.1.g00001.1	195.27	126.03	97.75	208.47	203.63	182.39	179.49	218.6	220.36	225.21	206.99	209.91
FANhyb_rscf00001082.1.g00001.1	195.15	230.01	193.76	266.73	265.63	258.88	162.54	169.52	172.32	263.41	257.23	251.19
FANhyb_icon00024027_a.1.g00001.1	195.15	215.79	203.36	185.31	175.17	170.93	121.15	136.24	142.08	143.95	143.8	157.76
FANhyb_rscf00000267.1.g00009.1	194.66	193.03	181.77	106.39	115.51	112.17	149.85	146.4	126.72	82.2	87.92	86.44
FANhyb_rscf00002596.1.g00001.1	194.55	110.32	106.75	190.1	210.04	215.24	174.21	174.85	187.29	139.31	157.04	165.98
FANhyb_rscf00002367.1.g00001.1	194.51	188.67	166.36	153.18	162.16	162.37	50.69	61.06	62.83	88.39	74.83	75.5
FANhyb_rscf00003194.1.g00001.1	194.35	187.21	179.39	171.16	167.93	178.49	137.52	132.29	138.01	144.59	141.62	145.73
FANhyb_rscf00000523.1.g00005.1	194.06	181.59	242.66	272.98	270.71	276.37	188.68	177.15	191.02	276.89	281.37	289.99
FANhyb_rscf00001219.1.g00002.1	193.99	236.8	240.36	181.2	182.35	194.79	149.09	152.18	155.44	172.75	169.12	162.72
FANhyb_icon00040941_a.1.g00001.1	193.97	303.25	297.31	246.38	230.17	249.33	333.66	335.74	387.94	319.28	324.31	330.39
FANhyb_icon00039837_a.1.g00001.1	193.96	164.54	127.48	178.87	208.62	187.35	207.12	186.04	208.82	187.31	178.32	222.23
FANhyb_icon00007937_a.1.g00001.1	193.67	179.31	258.73	241.79	201.82	212.36	201.35	210.95	234.13	216.92	189.85	200.71
FANhyb_icon00041742_a.1.g00001.1	193.55	250.42	196.79	125.05	119.07	147.81	118.17	125.51	128.64	113.77	110.21	133.68
FANhyb_rscf00000058.1.g00013.1	193.52	255.33	193.81	97.52	96.8	97.91	117.61	113.95	108.9	83.94	86.33	82.99
FANhyb_icon00004728_a.1.g00001.1	193.43	207.4	166.88	206.73	206.79	203.59	161.44	158.79	147.14	164.73	167.17	171.84
FANhyb_icon00039736_a.1.g00001.1	193	218.55	169.26	200.99	199.79	199.7	210.69	220.32	183.55	171.44	167.6	171.56
FANhyb_rscf00003276.1.g00001.1	192.93	240.94	228.52	165.77	172.37	175.32	164.88	147.09	144.29	158.76	164.6	170.4
FANhyb_rscf00002380.1.g00001.1	192.56	176	192.27	148.94	147.32	157.29	338.49	340.48	333.86	216.41	224.52	221.31
FANhyb_rscf00000978.1.g00006.1	192.27	143.18	173.43	170.15	170.88	171.4	161.19	158.89	163.07	174.06	178.18	176.26
FANhyb_icon00002114_a.1.g00001.1	192.18	210.63	173.87	74.73	90.48	87.54	104.9	92.92	91.83	85.96	85.55	73.87
FANhyb_rscf00000293.1.g00012.1	192.09	114.86	109.71	166.54	174.16	176.34	97.19	112.05	117.73	125.69	124.8	134.85
FANhyb_icon00001957_a.1.g00001.1	191.97	221.4	179.25	109.34	108.16	122.05	119.54	115.75	112.65	95.26	92.8	92.66
FANhyb_icon00013614_a.1.g00001.1	191.72	179.48	167.25	430.98	399.14	400.06	364.17	382.09	390.63	474.29	471.93	459.48
FANhyb_icon00004874_a.1.g00001.1	191.69	150.24	126.42	163.08	159.43	158.49	525.06	600.26	657.45	112.44	120.02	117.67
FANhyb_icon00001363_a.1.g00001.1	191.46	148.34	145.93	342.29	346.01	315.25	168.6	156.99	159.86	257.59	254.98	270.75
FANhyb_icon00002511_a.1.g00001.1	191.42	198.75	199.83	25.62	24.18	24.52	232.34	241.71	227.13	28.63	22.69	26.03
FANhyb_rscf00004632.1.g00001.1	191.36	165.89	145.32	227.37	214.11	236.03	185.35	187.54	199.85	238.23	230.39	225.27
FANhyb_rscf00001557.1.g00002.1	191.19	168.1	155.8	252.58	255.88	252.43	208.52	230.59	221.1	238.28	221.52	214.38
FANhyb_rscf00000344.1.g00006.1	191.06	127.56	101.08	295.75	286.45	286.76	405.36	397.99	394.98	347.74	349.95	372.39
FANhyb_rscf00006929.1.g00002.1	191.04	141.12	169.53	263.93	248.85	260.44	371.9	380.48	410.31	323.76	314.08	344.22
FANhyb_rscf00000136.1.g00009.1	190.52	175.56	174.43	116.62	115.5	105.45	125.51	123.75	123.92	97.01	103.43	101.45
FANhyb_rscf00000003.1.g00040.1	190.37	185.02	153.31	202.45	209.39	219.47	140.71	155.91	154.48	160.87	164.65	154.88
FANhyb_icon00039860_a.1.g00001.1	190.08	340.3	293.88	620.16	627.27	646.26	398.92	389.11	417.16	689.58	718.35	722.92
FANhyb_icon00060203_a.1.g00001.1	189.97	227.06	193.46	225.19	174.93	241.18	121.47	191.76	173.09	243.63	192.29	183.3
FANhyb_icon00001034_a.1.g00001.1	189.75	179.54	164.67	123.03	126.5	118.36	140.11	146.44	132.09	106.35	106.28	101.95
FANhyb_rscf00000619.1.g00008.1	189.28	186.57	170.79	138.01	137.21	143.3	152.12	150.34	147.57	107.14	120.48	119.35
FANhyb_icon00013246_a.1.g00001.1	188.97	210.75	161.87	34.29	43.28	43.13	77.28	64.75	75.9	18.97	16.71	19.13
FANhyb_rscf00001406.1.g00001.1	188.63	111.22	74.53	466.12	460.44	466.04	747.99	787.29	791.84	221.45	225	218.6
FANhyb_rscf00001636.1.g00002.1	188.45	164.2	182.29	172.83	163.59	182.54	232.74	238.78	268.26	229.63	228.84	235.7
FANhyb_rscf00006662.1.g00002.1	188.31	130.08	122.43	280.96	259.14	263.88	293.54	299.25	317.81	290.97	289.92	293.2
FANhyb_icon00056562_a.1.g00001.1	188.02	149.11	162.73	402.51	401.41	399.48	656.34	634.03	688.1	698.8	703.39	630.72
FANhyb_rscf00000406.1.g00007.1	187.77	120.18	162.11	126.3	129.96	133.45	160.35	158.43	168.67	117.45	111.53	121.52
FANhyb_rscf00000793.1.g00006.1	187.77	227.31	171.19	579.79	562.98	619.48	166.54	172.08	185.11	677.97	652.75	648.89
FANhyb_icon00001280_a.1.g00001.1	187.74	195.93	184.32	234.11	208.93	230.07	247.06	225.72	248.63	248.13	246.72	251.5
FANhyb_icon15985111_o.1.g00001.1	187.61	187.65	165.38	289.89	293.58	331.29	115.64	144.47	129.07	246.51	279.46	240.61
FANhyb_rscf00001692.1.g00001.1	187.6	111.26	110.14	376.06	383.65	391.47	328.41	329.5	369.66	459.75	470.94	477
FANhyb_rscf00000868.1.g00001.1	187.12	220.43	159.29	155.28	161.04	122.28	128.32	129.95	114.28	108.8	108.58	102.28
FANhyb_rscf00000020.1.g00031.1	187.11	162	166.02	178.53	185.27	181.72	133.94	127.44	144.07	151.36	151.29	159.96
FANhyb_rscf00000052.1.g00010.1	187.03	154.64	192.5	144.13	164.53	146.08	155.86	171.32	153.28	120.6	125.04	118.14
FANhyb_icon00003597_a.1.g00001.1	186.98	211.25	155.63	85.21	99.31	92.41	145.52	140.08	108.38	94.25	102.55	88.11
FANhyb_icon17055502_s.1.g00001.1	186.79	98.2	93.8	258.74	235.69	256.03	141.19	171.01	140.88	194.57	163.52	199.6
FANhyb_icon00049282_a.1.g00001.1	186.79	242.46	174.91	200.39	222.52	190.6	233.13	268.09	255.69	194.83	183.6	200.23
FANhyb_rscf00004022.1.g00002.1	186.59	173.76	185.73	178.21	163.65	170.41	242.82	254.97	232.56	148.24	162.04	148.53
FANhyb_icon00011233_a.1.g00001.1	186.55	91.77	75.75	288.64	301.71	275.58	214.88	229.15	274.81	279.34	315.87	292.26
FANhyb_icon19613845_s.1.g00001.1	186.53	128.97	104.53	71.16	95.19	64.94	385.72	439.89	357.03	177.23	138.43	177.98
FANhyb_rscf00000048.1.g00013.1	186.44	119.5	91	309.44	313.71	307.15	219.05	219.62	222.05	267.56	273.06	275.76
FANhyb_rscf00000217.1.g00008.1	186.43	199.4	234.43	157.06	149.3	167.11	249.21	238.07	244.67	173.82	166.22	170.11
FANhyb_icon19851907_s.1.g00001.1	186.41	234.98	303.87	154.31	145.83	143.88	222.27	220.7	240.52	195.51	219.24	207.91
FANhyb_icon17053570_o.1.g00001.1	186.36	186.58	171.04	176.26	171.44	193.54	111.85	108.74	101.57	157.08	150.78	149.6
FANhyb_rscf00000046.1.g00026.1	186.36	219.07	166.97	345.29	319.07	341.34	197.91	189.76	188.52	225.97	237.43	236.72
FANhyb_icon00008459_a.1.g00001.1	185.87	237.75	175.59	124.06	123.73	120.07	120.28	110.05	102.69	84.27	84.39	81.06
FANhyb_icon00016564_a.1.g00001.1	185.87	166.59	158.91	741.81	750.11	701.28	245.04	281.88	270.24	744.45	694.06	675.37
FANhyb_icon18715357_o.1.g00001.1	185.78	232.35	117.3	54.85	111.53	113.93	138.13	113.09	117.23	90.64	157.47	92.69
FANhyb_icon19560773_s.1.g00001.1	185.7	121.46	133.2	349.3	399.99	386.83	255.47	291.24	252.24	464.11	365.11	428.57
FANhyb_icon00003913_a.1.g00001.1	185.62	164.12	215.18	271.16	273.4	259.38	181.29	179.26	191.77	229.07	242.33	252.83
FANhyb_rscf00000008.1.g00028.1	185.46	231.01	158.38	169.44	176.28	187.31	92.98	98.31	92.93	129.86	128.05	126.15
FANhyb_rscf00003093.1.g00001.1	185.45	155.47	156.24	94.15	90.48	90.4	150.68	149.05	150.46	75.83	79.38	79.79
FANhyb_icon00010077_a.1.g00001.1	185.35	119.95	89.45	245.02	258.65	241.25	229.4	232.41	290.33	242.11	238.15	251.14
FANhyb_icon16914602_o.1.g00001.1	185.22	71.88	69.27	159.32	184.24	218.58	261.96	285.78	272.24	63.9	50.21	63.87
FANhyb_icon00040539_a.1.g00001.1	185.15	114.36	95.28	181.07	200.7	251.92	189.3	198	212.19	190.77	217.79	206.12
FANhyb_icon00016710_a.1.g00001.1	185	229.41	177.6	218.2	213.82	206.71	107.1	114.52	89.83	193.99	213.91	190.75
FANhyb_icon00003315_a.1.g00001.1	184.68	173.12	138.12	325.01	319.61	314.31	211.23	211.81	215.92	235.38	235.73	245.13
FANhyb_rscf00002129.1.g00002.1	184.46	187.29	161.67	183.95	184.8	190.64	146.86	149.96	141.73	166.17	149.59	176.58
FANhyb_rscf00000802.1.g00003.1	184.11	250.58	197.3	74.12	67.82	74.99	109.79	108.12	104.91	57.69	55.6	59.57
FANhyb_icon00003448_a.1.g00001.1	184.01	155.11	142.01	349.72	346.53	357.98	272.61	256.14	264.69	368.92	375.29	372.75
FANhyb_icon00007516_a.1.g00001.1	183.76	203.57	137.02	158	155.02	159.88	173.51	184.33	185.6	170.1	146.79	158.21
FANhyb_icon00000732_a.1.g00001.1	183.53	210.12	166.55	175.26	165.66	183.91	187.52	182.25	163.92	159.04	158.96	151.49
FANhyb_icon00014327_a.1.g00001.1	182.93	207.9	182.1	158.68	172.6	155.73	165.39	183	154.05	162.5	167.96	142.93
FANhyb_icon00009112_a.1.g00001.1	182.79	175.9	245.21	173.99	168.44	193.89	227.11	204.43	240.57	201.42	201.06	198.02
FANhyb_icon17915409_o.1.g00001.1	182.59	229.64	166.32	140.28	158.8	142.3	131.03	143.74	108.7	107.52	105.82	89.26
FANhyb_icon00006079_a.1.g00001.1	182.28	167.86	179.14	194.42	185.44	195.05	141.4	140.8	152.73	180.7	182.99	191.61
FANhyb_rscf00000514.1.g00007.1	182.03	188.51	197.17	132.57	126.28	136.12	121.16	120.55	120.36	126.26	128.32	120.81
FANhyb_icon00027720_a.1.g00001.1	181.29	164.08	134.42	150.1	159.01	143.83	176.02	197.97	176.79	155.7	146.67	146.63
FANhyb_icon00003255_a.1.g00001.1	180.88	183.02	259.74	334.44	346.03	333.4	552.54	509.6	491.77	603.91	606.86	600.98
FANhyb_icon00058329_a.1.g00001.1	180.75	184.49	151.76	138.01	134.2	126.16	92.66	95.37	85.62	111.49	108.09	113.55
FANhyb_rscf00000509.1.g00013.1	180.43	112.89	85.12	224.69	208.54	172.23	149.59	183.21	170.21	191.59	155.71	154.98
FANhyb_rscf00000791.1.g00001.1	180.37	184.19	190.27	197.69	203.31	205.42	205.61	213.66	221.85	207.77	210.2	211.73
FANhyb_rscf00002511.1.g00001.1	180.33	223.98	168.27	289.53	302.49	286.64	97.25	101.6	106.05	217.43	229.13	216.43
FANhyb_rscf00000437.1.g00002.1	180.16	148.11	148.61	191.45	189.9	160.32	158.34	168.15	155.49	167.41	154.55	170.2
FANhyb_rscf00000864.1.g00006.1	180.02	151.89	226.16	161.66	167.66	168.68	264.6	266.38	267.43	222.86	219.21	221.89
FANhyb_rscf00006086.1.g00002.1	179.87	184.6	159.35	54.15	58.86	56.95	144.46	142.31	145.05	49.18	47.17	47.15
FANhyb_icon00022245_a.1.g00001.1	179.82	155.53	115.21	128.53	115.11	139.79	144.03	163.47	160.29	147.05	132.26	146.57
FANhyb_rscf00000498.1.g00007.1	179.74	148.9	219.46	118.38	124.45	120.81	185.94	180.84	179.95	154.01	151.64	157.28
FANhyb_icon00003640_a.1.g00001.1	179.7	133.5	163.7	199.32	205	206.16	130.33	144.38	144.13	174.15	155.34	174.13
FANhyb_icon00029657_a.1.g00001.1	179.5	176.42	154.55	78.98	87.35	67.86	119.9	129.2	104.16	63.34	78.23	67.66
FANhyb_rscf00002296.1.g00001.1	179.09	178.69	150.78	239.31	234.14	240.61	164.19	172.97	172.28	193.79	193.44	189.75
FANhyb_rscf00000282.1.g00018.1	178.9	197.33	191.67	154.27	155.57	161.65	141.07	139.8	145.06	130.5	128.25	128.78
FANhyb_rscf00000756.1.g00005.1	178.82	233.11	147.8	144.81	141.41	142.97	102.67	101.56	91	114.39	109.69	117.36
FANhyb_rscf00000448.1.g00009.1	178.58	185.69	181.43	176.87	176.44	166.03	126.54	125.08	128.91	151.5	158.43	139.16
FANhyb_icon18733453_o.1.g00001.1	178.17	153.47	138.68	198.88	187.34	169.85	151.39	178.44	141.74	160.96	133.38	132.25
FANhyb_rscf00000053.1.g00016.1	178.02	141.83	124.6	221.03	210.44	219.75	176.19	169.31	174.03	168.13	169.69	176.55
FANhyb_icon00011024_a.1.g00001.1	178.02	97.47	69.41	265.59	285.46	267.24	298.74	350.42	331.32	319.43	276.12	322.72
FANhyb_icon18933365_o.1.g00001.1	177.93	176.93	144.95	173.51	198.81	155.23	102.54	108.76	121.64	152.37	119.91	121.85
FANhyb_rscf00000032.1.g00020.1	177.91	149.23	108.48	236.51	235.81	216.04	126.68	160.5	169.63	229.27	241.35	273.97
FANhyb_rscf00000682.1.g00005.1	177.75	190.39	193.16	89.03	84.97	93.6	87.82	80.24	82.14	78.73	84.8	81.03
FANhyb_icon00042750_a.1.g00001.1	177.52	125.95	137.65	127.4	122.91	93.17	128.57	129.89	137.89	93.94	85.78	95.91
FANhyb_rscf00000998.1.g00004.1	177.44	126.25	87.15	381.24	329.23	360.26	184.67	191.4	227.9	307.37	286.32	325.81
FANhyb_icon00000906_a.1.g00001.1	177.21	187.18	216.26	43.49	59.41	53.19	112.33	98.48	95.8	63.13	66.75	70.06
FANhyb_rscf00000255.1.g00005.1	177.11	143.1	124.59	305.93	296.43	291.11	239.82	223.37	226.5	294.56	281.1	311.2
FANhyb_rscf00004437.1.g00001.1	177.1	143.63	118.37	256.46	232.51	203.28	211.59	226.88	226.91	238.3	230.31	247.05
FANhyb_icon00029903_a.1.g00001.1	177.02	225.22	209.75	112.53	103.3	109.5	116.76	122.32	112.88	112.01	121.75	114.91
FANhyb_icon00030234_a.1.g00001.1	176.79	160.81	157.57	120.94	113.85	108.8	155.2	173.17	154.9	107.66	88.89	89.72
FANhyb_rscf00002252.1.g00002.1	176.69	165.05	135.1	192.4	181.24	194.49	247.61	236.83	249.6	211.56	211.16	217.74
FANhyb_rscf00001774.1.g00002.1	176.44	193.77	144.56	283.55	296.04	289.71	209.8	238.01	247.69	262.79	263	265.34
FANhyb_rscf00003313.1.g00001.1	176.27	104.12	110.18	429.22	427.69	445.96	520.38	507.14	484.4	675.56	654.41	682.15
FANhyb_rscf00000542.1.g00005.1	176.13	122.56	106.58	182.66	183.09	171.98	239.99	236.4	243.11	188.74	182.08	197.89
FANhyb_icon00017557_a.1.g00001.1	175.83	148.18	149.69	250.1	214.78	218.57	270.97	302.59	264.1	295.95	270.01	278.74
FANhyb_icon00035698_a.1.g00001.1	175.25	176.38	173.14	56.64	68.34	65.23	144.19	143.72	152.37	69.33	70.74	65.51
FANhyb_rscf00000991.1.g00007.1	174.75	131.61	213.66	220.64	218.87	213.71	436.3	423.09	459.7	320.43	345.99	338.11
FANhyb_icon19913307_s.1.g00001.1	174.62	199.05	167.04	91.07	77.9	80.41	72.78	77.95	67.65	64.43	75.73	64.97
FANhyb_icon00006639_a.1.g00001.1	174.57	144.4	202.82	121.48	113.71	119.43	157.74	153.49	168.11	139.7	145.93	132.31
FANhyb_rscf00000559.1.g00008.1	174.34	172.95	157.7	112.38	107.57	118.49	154.47	159	148.72	96.22	101.21	100.73
FANhyb_icon00002205_a.1.g00001.1	174.2	171.15	147.02	98.51	106.32	101.35	150.04	149.7	154.06	78.82	84.3	83.9
FANhyb_icon17678029_o.1.g00001.1	173.74	153.12	154.09	144.95	142.39	121.07	145.8	134.26	128.06	104.74	88.12	108.06
FANhyb_rscf00000211.1.g00011.1	173.47	171.74	192.5	104.03	105.99	111.93	103.37	102.6	103.07	91.66	92.54	92.44
FANhyb_rscf00000928.1.g00006.1	173.4	175.4	216.81	134.76	137.1	138.25	228.73	226.64	222.59	172.49	167.05	170.09
FANhyb_icon00039251_a.1.g00001.1	173.18	169.61	178.21	83.96	84.35	71.98	79.38	82.18	67.76	73.54	68.09	71.04
FANhyb_rscf00000483.1.g00001.1	173.15	179.82	179.01	131.12	123.13	135.46	107.44	100.77	107.82	102.86	107.21	102.71
FANhyb_rscf00000458.1.g00004.1	173.09	183.89	172.49	169.49	168.97	170.07	122.29	114.86	121.45	134.91	148.07	141.17
FANhyb_icon18637435_s.1.g00001.1	173.02	194.99	176.11	179.57	199.72	186.57	134.66	126.8	127.32	135.66	146.75	144.96
FANhyb_icon00010869_a.1.g00001.1	172.95	203.34	201.51	146.92	153.88	149.65	137.32	143.68	138.77	118.23	142.91	135.39
FANhyb_icon00042950_a.1.g00001.1	172.82	196.57	148.52	211.79	210.06	215.78	75.68	90.82	90.93	123.18	115.81	115.92
FANhyb_icon00014534_a.1.g00001.1	172.72	173.83	138.18	143.08	140.12	128.81	107.51	108.99	94.19	107.21	107.69	111.15
FANhyb_rscf00003079.1.g00002.1	172.66	146.41	183.46	167.14	199.14	176.3	209.38	198.6	178.06	184.91	185.3	174.72
FANhyb_icon00037348_a.1.g00001.1	172.58	172.47	112.65	22.52	20.75	19.86	125.31	134.65	112.85	12.37	12.43	14.82
FANhyb_icon00009615_a.1.g00001.1	172.51	161.62	139.97	172.8	156.91	144.25	65.94	82.16	83.8	123.57	113.79	115.18
FANhyb_icon00034077_a.1.g00001.1	172.29	100.07	103.71	220.36	218.94	211.67	138.85	169.71	181.63	187.07	186.67	201.15
FANhyb_rscf00006399.1.g00001.1	172.22	172.37	184.02	210.35	225.33	200.11	197.58	185.41	184.46	251.2	269.31	260.69
FANhyb_icon00013126_a.1.g00001.1	172.01	112.12	134.96	245.46	250.22	229.03	138.48	132.58	126.12	246.04	275.67	271.11
FANhyb_rscf00001387.1.g00004.1	171.93	218.3	186.12	133.57	133.22	137.46	84.07	83.58	86.96	112.2	107.76	113.04
FANhyb_rscf00000063.1.g00008.1	171.71	146.83	120.96	438.1	479.18	437.95	296.03	315.08	301.46	428.15	478.32	433.59
FANhyb_rscf00001465.1.g00002.1	171.66	148.7	208.15	393.21	406.37	380.64	135.36	144.53	142.51	370.6	367.55	373.75
FANhyb_rscf00000024.1.g00017.1	171.41	164.15	160.26	158.21	153.17	150.53	127.85	122.02	126.12	121.69	127.58	137.8
FANhyb_icon00028783_a.1.g00001.1	171.38	185.41	147.24	112.89	119.78	110.61	114.65	107.07	100.98	89.95	90.8	85.41
FANhyb_icon00014693_a.1.g00001.1	171.26	164.68	127.4	238.61	203.39	224.61	86.15	100.17	130.2	181.03	154.63	171.39
FANhyb_icon00007562_a.1.g00001.1	171.17	159.1	127.03	145.52	114.15	134.97	102.25	103.23	105.04	111.4	95.92	121.1
FANhyb_icon00008011_a.1.g00001.1	171.11	183.12	171.77	107.3	104.24	108.87	107.01	107.35	100.71	92.36	110.26	89.74
FANhyb_icon00018741_a.1.g00001.1	170.99	172.76	173.22	77.42	88.84	81.4	87.81	93.83	83.9	90.69	79.72	83.46
FANhyb_icon15622840_s.1.g00001.1	170.81	131.33	89.66	131.31	168.36	116.34	64.73	97.29	103.72	110.5	93.17	99.2
FANhyb_rscf00000404.1.g00002.1	170.64	195.29	173.07	162.34	162.13	161.34	122.12	116.13	126.53	134.58	136.13	131.97
FANhyb_rscf00001821.1.g00003.1	170.63	178.65	157.87	137.11	140.64	129.92	146.56	144.27	133.53	127.91	124.03	123.64
FANhyb_rscf00000088.1.g00007.1	170.53	148.05	113.28	164.35	152.65	169.39	213.77	208.95	227.96	174.13	178.23	187.58
FANhyb_rscf00000067.1.g00022.1	170.24	116.51	113.72	212.14	265.01	240.8	189.63	173.69	181.25	219.3	209.8	217.2
FANhyb_rscf00000635.1.g00007.1	170.18	148.56	179.73	236.18	228.21	237.84	259.9	262.82	269.9	240.65	248.71	245.6
FANhyb_icon00000886_a.1.g00001.1	170.16	162.78	187.39	159.25	149.39	151.9	192.16	190.91	207.94	137.5	126.45	123.04
FANhyb_rscf00000386.1.g00009.1	170.05	180.42	157.6	114.29	108.67	105.84	129.26	149.89	120.26	101.27	94.15	90.42
FANhyb_rscf00000038.1.g00010.1	169.76	123.39	125.13	207.86	217.02	208.24	163.73	183.13	183.92	204.99	213.73	202.72
FANhyb_rscf00000264.1.g00007.1	169.42	175.89	177.14	118.6	120.81	124.94	105.48	109.11	114.08	119.74	112.41	111.43
FANhyb_icon00021462_a.1.g00001.1	169.3	132.6	84.35	321.35	357.94	314.83	191.93	178.33	184.32	260.46	269.02	276.43
FANhyb_rscf00000190.1.g00002.1	169.2	178.22	168.39	154.72	154.83	151.91	113.96	114.96	99.83	126.03	131.42	123.92
FANhyb_rscf00000036.1.g00020.1	168.97	250.85	262.19	218.08	194.86	197.54	298.35	292.27	304	260.81	280.96	253.72
FANhyb_icon00004308_a.1.g00001.1	168.72	189.81	169.22	163.5	182.52	181.24	96.62	96.57	94.14	174.1	164.71	156.94
FANhyb_rscf00000102.1.g00019.1	168.69	180.96	137.06	198.43	213.97	192.99	108.12	122.65	113.04	156.02	146.41	144.54
FANhyb_rscf00001174.1.g00002.1	168.66	174.32	140.17	150.51	146.42	136.21	110.28	112.17	108.31	131.96	144.94	134.16
FANhyb_icon17270870_s.1.g00002.1	168.44	74.52	68.01	155.38	197.67	232.36	204.82	212.33	276.24	69.18	47.26	82.07
FANhyb_rscf00002015.1.g00002.1	168.32	170.47	238.21	146.95	148.6	160.74	163.42	157.77	162.25	178.22	171.78	167.93
FANhyb_rscf00003574.1.g00002.1	168.17	174.81	132.94	113.35	123.28	107.67	99.15	101.16	98.92	81.02	77.03	119.64
FANhyb_rscf00004708.1.g00001.1	168.01	92.61	81.18	175.15	160.49	160.99	259.38	277.16	260.71	210.98	199.42	208.24
FANhyb_rscf00003668.1.g00001.1	167.84	176.05	182.83	71	77.18	68.63	110.24	118.48	115.11	87.96	83.01	80.36
FANhyb_icon00008212_a.1.g00001.1	167.72	196.49	180.1	168.28	167.2	175.91	165.44	168.52	163.98	163.38	166.8	161.19
FANhyb_icon00008549_a.1.g00001.1	167.53	199.11	143.94	146.03	154.12	129.47	121.44	124.65	144.96	92.26	95.45	98.61
FANhyb_icon00019587_a.1.g00001.1	167.5	152.18	144.18	164.78	148.12	151.48	182.08	179.78	142.78	147.61	151.99	168.16
FANhyb_icon00020956_a.1.g00001.1	167.37	166.93	141.55	96.08	87.57	82.31	85.46	81.22	81.38	80.7	65.19	75.61
FANhyb_icon00017580_a.1.g00001.1	166.89	146.08	147.57	121.57	128.82	108.4	98.81	108.19	108.53	94.31	82.67	91.79
FANhyb_icon17957561_s.1.g00001.1	166.89	209.81	151.85	106.04	97.68	90.53	70.66	86.48	97.23	71.73	80.17	76.35
FANhyb_rscf00000134.1.g00020.1	166.71	125.4	114.66	127	122.85	133.78	127.79	134.93	136.59	106.08	110.35	110.78
FANhyb_rscf00001222.1.g00001.1	166.53	157.92	128.06	192.45	181.86	192.27	180.25	192.58	196.07	200.72	193.12	193.81
FANhyb_rscf00001273.1.g00001.1	166.4	127.55	121.77	183.94	182.51	196.29	165.41	164.52	167.77	170.12	168.17	189.08
FANhyb_icon18452467_s.1.g00001.1	166.26	187.81	140.15	136.32	143.2	141.14	91.21	96.77	87.64	104.68	102.19	94.16
FANhyb_icon20674492_s.1.g00001.1	166.26	148.99	188.86	101.27	100.95	98.27	116.65	105.23	101.85	88.71	94.65	92.01
FANhyb_icon00006582_a.1.g00001.1	166.23	96.27	78.34	140.62	124.81	139.91	377.97	421.68	421.81	124.58	114.72	125.18
FANhyb_rscf00000207.1.g00007.1	166.12	172.33	141.02	159.64	167.37	163.97	158.73	168.62	162.95	160.1	153.96	154.36
FANhyb_icon00001523_a.1.g00001.1	166.05	146.05	144.61	99.25	95.68	90.55	173.04	174.87	164.8	97.38	100.92	93.68
FANhyb_rscf00000514.1.g00003.1	165.99	177.17	169.35	87.57	89.87	95.38	130.4	143.04	137.07	78.8	84.05	78.55
FANhyb_rscf00000892.1.g00008.1	165.98	198.95	157.89	163.9	165.42	163.56	226.6	239.83	228.49	158.34	157.84	160.83
FANhyb_icon00007587_a.1.g00001.1	165.87	75.79	69.29	163.42	169.27	168.67	103.15	107.78	162.03	160.92	138.55	135.79
FANhyb_icon00022167_a.1.g00001.1	165.75	123.73	144.36	194.99	187.76	200.48	167.97	167.2	190.55	239.09	219.72	238.73
FANhyb_rscf00000515.1.g00004.1	165.67	148.72	119.21	220.43	204.45	202.53	123.18	135.42	136.31	164.9	174.31	163.18
FANhyb_rscf00000300.1.g00014.1	165.55	109.57	89.61	333.74	339.86	346.38	228.59	224.9	235.27	326.89	321.19	336.38
FANhyb_rscf00000600.1.g00002.1	165.24	150.82	164.49	176.59	183.45	175.72	175.58	177.38	188.7	178.1	176.13	170.12
FANhyb_icon00020459_a.1.g00001.1	165.22	110.07	177.75	207.21	199.65	192.73	235.28	240.08	257.58	240.77	233.27	236.51
FANhyb_rscf00000237.1.g00007.1	165.07	164.53	147.91	171.48	171.12	173.02	194.85	213.33	181.07	176.9	153.5	171.15
FANhyb_icon00014719_a.1.g00001.1	164.88	174.02	148.65	140.65	134.18	123.59	133.48	155.38	135.52	122.58	133.45	122.36
FANhyb_rscf00001714.1.g00001.1	164.66	190.61	146.99	24.26	24.64	22.7	58.52	65.05	62.4	23.8	22.39	21.33
FANhyb_icon00020747_a.1.g00001.1	164.04	160.17	122.55	248.65	231.76	268.44	318.54	330.33	256.97	324.32	340.39	319.18
FANhyb_icon00002780_a.1.g00001.1	163.87	200	172.52	60.59	63.63	57.75	177.19	163.52	148.93	65.75	64.47	67.16
FANhyb_icon00010011_a.1.g00001.1	163.81	132.93	134.79	226.08	249.07	220.34	108.2	131.83	117.75	167.06	178.93	188.56
FANhyb_rscf00000049.1.g00002.1	163.72	90.38	96.21	226.2	195.25	192.86	165.18	175.64	174.1	198.89	180.72	190.44
FANhyb_icon17723437_r.1.g00001.1	163.36	128.88	84.99	204.88	195.43	170.93	195.49	255.22	250.01	209.18	234.03	241.45
FANhyb_rscf00000084.1.g00015.1	163.35	193.4	148.61	110.91	115.68	105.19	101.45	111.61	103.17	84.77	82.98	79.78
FANhyb_rscf00000740.1.g00003.1	163.22	183.87	152.09	67.65	70.37	67.38	130.02	130.85	129.61	53.43	54.94	55.5
FANhyb_icon00004058_a.1.g00001.1	163.19	158.95	130.37	149.34	149.05	125.74	107.99	114.78	114.29	119.53	117.29	135.8
FANhyb_rscf00000018.1.g00012.1	163.15	151.05	172.16	97.9	99.22	99.39	123.95	131.14	117.84	88.62	86.9	84.61
FANhyb_rscf00001057.1.g00003.1	163.02	92.15	107.76	170.53	175.55	168.11	104.48	132.49	142.45	148.76	121.95	125.53
FANhyb_rscf00000377.1.g00005.1	162.85	85.85	82.15	147.55	151.25	148.52	218.25	207.62	222.59	142.31	144.19	147.97
FANhyb_rscf00002322.1.g00001.1	162.63	179.94	188.41	338.14	322.83	348.69	126.09	111.96	117.87	298.59	305.64	304.07
FANhyb_rscf00000095.1.g00011.1	162.54	126.24	191.72	108.87	114.17	107.68	168.93	173.04	173.16	131.06	127.54	131.59
FANhyb_icon00044929_a.1.g00001.1	162.53	89.02	80.17	394.83	381.78	369.12	468.54	430.6	415.25	577.21	560.24	562.31
FANhyb_rscf00002683.1.g00001.1	162.38	181.76	146.75	42.15	42.18	42.33	64.72	74.26	74.26	36.14	35.69	33.93
FANhyb_icon00051026_a.1.g00001.1	162.27	184.33	147.35	143.65	135.79	138.06	126.57	153.41	135.8	116.06	120.66	105.6
FANhyb_rscf00000110.1.g00018.1	162.18	102.9	90.28	197.06	193.88	197	200.32	201.51	215.54	205.6	200.53	224.09
FANhyb_rscf00001358.1.g00002.1	162.11	167.24	173.23	217.94	219.3	229.79	653.99	643.62	647.03	369.05	373.75	394.67
FANhyb_icon00031101_a.1.g00001.1	161.83	151.8	183.46	141.84	131.83	143.25	156.18	180.37	193.04	122.08	120.47	120.39
FANhyb_icon00010997_a.1.g00001.1	161.8	180.18	156.62	181.18	184.27	169.08	131.51	116.84	105.65	115.36	142.75	147.82
FANhyb_rscf00000040.1.g00022.1	161.58	168.61	202.66	159.6	155.78	164.9	200.13	203.73	218.86	214.86	232.89	218.6
FANhyb_icon00023847_a.1.g00001.1	161.44	148.08	134.41	112.28	116.69	112.43	122.66	117.12	115.94	95.96	92.92	96.82
FANhyb_rscf00000028.1.g00019.1	161.28	165.66	129.88	134.18	135.15	128.44	105.16	117.16	120.5	117.22	109.62	109.64
FANhyb_rscf00000509.1.g00010.1	161.25	113.46	92.65	111.07	100.97	118.9	173.86	181.23	166.19	101.61	104.4	110.48
FANhyb_rscf00002719.1.g00001.1	161.23	190.63	158.9	130.45	136.61	129.27	127.38	121.88	119.7	120.38	118.84	121.21
FANhyb_rscf00003563.1.g00001.1	161.19	160.1	124.37	154.67	142.74	154.13	149.18	131.4	141.77	136.65	132.12	136.68
FANhyb_icon00000385_a.1.g00001.1	161.1	132.77	129.07	230.37	230.97	228.38	168.95	162.86	178.65	196.82	195.41	194.64
FANhyb_rscf00007379.1.g00001.1	160.92	101.11	137.84	235.54	232.01	228.03	458.69	420.02	434.79	380.45	377.5	372.64
FANhyb_icon00016207_a.1.g00001.1	160.85	145.36	168.4	98.01	94.68	94.35	96.23	98.92	100.43	86.17	92.13	96.37
FANhyb_rscf00006745.1.g00001.1	160.84	182.63	174.79	24.74	26.51	24.11	171.28	192.39	177.13	21.9	22.12	19.99
FANhyb_icon00031729_a.1.g00001.1	160.82	112.55	93.42	96.53	88.53	96.62	432	397.45	423.36	157.3	149.96	161.16
FANhyb_icon18448485_o.1.g00001.1	160.8	174.49	131.6	188.15	186.87	190.15	179.33	160.73	232.82	200.93	198.52	227.93
FANhyb_rscf00003332.1.g00001.1	160.68	180.05	155.22	172.53	182.9	167.7	241.51	245.61	226.68	212.15	199.57	195.6
FANhyb_rscf00000478.1.g00007.1	160.59	137.03	124.69	75.66	68.89	73.91	127.33	127.39	127.19	80.84	74.83	75.79
FANhyb_icon15195721_o.1.g00001.1	160.59	60.8	29.81	501.84	560.78	528.09	1314.15	1396.87	1396.71	292.55	295.41	319.46
FANhyb_rscf00000494.1.g00001.1	160.55	124.77	100.12	247.25	220.13	238.27	161.22	153.95	163.98	198.9	207.83	196.71
FANhyb_icon00042261_a.1.g00001.1	160.52	62.06	67.79	166.99	167.2	134.82	295.26	281.49	217.62	41.62	55.77	65.35
FANhyb_icon00041229_a.1.g00001.1	160.42	193.51	111.45	82.01	85.57	87.2	81.28	77.54	70.11	74.47	73.33	86.91
FANhyb_rscf00000922.1.g00005.1	159.89	145.02	142.44	201.41	183.21	187.13	213.26	211.16	229.58	226.53	215	220.45
FANhyb_icon18016345_s.1.g00001.1	159.79	163.3	109.89	156.79	166.46	155.22	71.37	90.78	83.65	107.99	111.16	104.59
FANhyb_rscf00000075.1.g00014.1	159.69	169.25	166.46	123.56	116.36	102.2	71.33	85.4	83.12	84.43	97.59	92.22
FANhyb_rscf00002408.1.g00001.1	159.15	187.15	187.3	103.98	106.06	106.01	103.66	98.97	95.49	95.89	101.19	96.04
FANhyb_rscf00002085.1.g00001.1	159.11	145.14	180.96	107.43	101.71	107.25	108.5	106.44	105.1	107.08	112.41	108.21
FANhyb_icon00001695_a.1.g00001.1	159.05	81.07	69.07	131.79	149.22	139.28	145.69	149.21	146.22	131.76	135.17	136.84
FANhyb_icon00022454_a.1.g00001.1	158.95	193.26	242.54	194.86	218.29	201.97	316.99	344.58	347.38	288.42	298.41	284.01
FANhyb_rscf00000486.1.g00001.1	158.88	231.7	265.81	108.03	105.34	116.47	211.2	200.76	211.44	160.02	150.98	146.71
FANhyb_icon00004682_a.1.g00001.1	158.73	118.01	134.17	178.5	165.5	199.94	127.32	129.93	120.42	150.2	174.64	168.89
FANhyb_icon00007855_a.1.g00001.1	158.69	130.91	143.36	142.73	132.95	173.68	141.01	148.28	131.31	128.26	130.72	138.78
FANhyb_icon00008099_a.1.g00001.1	158.62	78.67	102.07	218.63	211.47	240.3	470.95	477.29	434.38	301.1	355.27	290.42
FANhyb_icon00053704_a.1.g00001.1	158.4	91.37	63.62	315.76	318.17	274.1	234.78	280.24	245.76	299.31	300.67	305.03
FANhyb_icon00044643_a.1.g00001.1	158.18	173.83	121.65	150.93	151.1	145.47	65.38	72.44	72.75	145.42	145.06	144.55
FANhyb_rscf00000101.1.g00004.1	158.16	148.4	117.75	212.64	199.26	206.95	216.22	212.97	214.61	193.05	197.65	204.6
FANhyb_rscf00001538.1.g00003.1	158.12	110.49	118.56	179.47	177.93	183.09	160.14	167.08	157.86	174.44	168.82	181.49
FANhyb_rscf00000373.1.g00007.1	158.01	183.82	163.79	110.21	117.65	119.43	121.52	118.01	121.87	110.85	106.87	113.1
FANhyb_rscf00000015.1.g00007.1	157.97	215.61	252.38	393.51	380.91	381.77	244.88	232.11	239.76	404.22	402.59	419.72
FANhyb_icon00017634_a.1.g00001.1	157.93	143.41	180.16	164.75	173.98	149.31	164.93	150.93	178.08	176.07	179.14	192.09
FANhyb_rscf00000123.1.g00009.1	157.9	146.91	143.28	169.44	168.46	166.07	126.69	124.3	124.86	129.81	129.54	130.91
FANhyb_icon00036219_a.1.g00001.1	157.85	179.29	170.87	116.88	104.09	110.57	140.69	131.28	138.91	119.39	115	123.7
FANhyb_rscf00000566.1.g00005.1	157.83	142.34	199.81	92.71	88.49	96.87	145.61	132.19	138.14	96.9	106.45	103.6
FANhyb_icon00002873_a.1.g00001.1	157.64	161.67	154.97	131.26	124.16	110.75	111.56	117.67	107.12	88.74	101.08	91.98
FANhyb_rscf00000017.1.g00030.1	157.6	150.15	218.42	72.26	72.26	74.84	151.23	142.46	148.05	81.11	85.34	84.95
FANhyb_icon00014621_a.1.g00001.1	157.55	155.64	135.43	133.94	124.48	123.76	82.97	104.18	115.73	101.73	104.58	96.75
FANhyb_rscf00007115.1.g00001.1	157.48	151.57	169.41	125.52	134.4	132.11	145.43	145.77	156.38	140.14	150.89	147.42
FANhyb_rscf00003953.1.g00001.1	157.06	119.02	141.54	136.09	149.7	140.73	121.09	139.45	119.11	123.88	123.38	124.51
FANhyb_icon00033382_a.1.g00001.1	156.89	171.38	156.73	64.35	72.55	53.91	150.2	138.44	145	45.59	62.23	35.36
FANhyb_icon20534940_s.1.g00001.1	156.83	131.48	124.55	197.23	201.16	205.63	88.85	95.86	111.55	175.57	158.15	149.63
FANhyb_rscf00000036.1.g00022.1	156.79	126.41	101.45	165.24	156.6	149.87	199.68	191.04	184.99	157.02	146.11	163.13
FANhyb_icon00015925_a.1.g00001.1	156.76	148.02	138.28	123.32	105.18	120.42	106.69	101.7	92.6	97.86	103.65	88.5
FANhyb_rscf00001095.1.g00001.1	156.72	153.83	152.16	128.12	123.19	129.17	136.62	130.15	128.43	116.16	113.82	118.21
FANhyb_rscf00000060.1.g00022.1	156.52	161.29	184	130.4	127.13	140.37	102.4	100.21	102.9	106.47	113.88	107.78
FANhyb_rscf00000572.1.g00002.1	156.17	138.04	129.34	130.6	120.89	115.32	109.9	104.52	113.76	100.21	101.65	89
FANhyb_rscf00000719.1.g00001.1	156.13	161.24	138.94	69.27	75.5	57	99.81	96.21	82.11	66.8	69.05	59.43
FANhyb_rscf00000339.1.g00008.1	156.11	163.93	155.82	102.58	110.62	97.05	104.5	104.6	98.98	84.76	89.47	85.7
FANhyb_rscf00000260.1.g00005.1	156.06	127.65	157.61	208.99	205.71	197.46	129.37	136.19	141.95	179.89	174.34	166.62
FANhyb_icon00032266_a.1.g00001.1	156.02	124.24	141.62	231	222.15	230.68	186.06	185.8	219.26	232.62	217.64	228.66
FANhyb_icon00016208_a.1.g00001.1	155.93	123.58	112.16	206.54	205.21	212.73	170.18	197.54	181.7	180.54	186.22	187.57
FANhyb_icon00025408_a.1.g00001.1	155.85	146.4	218.84	98.22	106.45	102.1	163.99	166.78	153.32	127.51	120.67	127.19
FANhyb_rscf00000012.1.g00008.1	155.81	171.16	164.37	159.03	158.82	146.74	109.84	128.85	127.06	146.77	160.02	149.24
FANhyb_icon00026007_a.1.g00001.1	155.76	127.45	96.77	220.98	202.3	191.07	236.18	242.55	242.19	249.73	245.37	242.66
FANhyb_rscf00000447.1.g00004.1	155.68	141.38	150.63	109.46	99.66	113.45	142.34	135.51	144.93	94.74	98.76	103.33
FANhyb_icon14147273_s.1.g00001.1	155.67	146.3	133.2	155.63	177.04	155.83	130.23	173.12	149.01	127.85	138.71	145.86
FANhyb_rscf00003853.1.g00001.1	155.43	132.53	126.88	182.02	178.5	169.8	155.44	160.09	154.69	157.75	147.41	147.89
FANhyb_icon00035995_a.1.g00001.1	155.41	74.87	41.24	613.49	627.46	600.42	1475.09	1586.14	1532.13	315.13	322.31	343.42
FANhyb_icon00003796_a.1.g00001.1	155.41	171.8	144.61	120.8	116.67	100.19	132.48	122.32	121.97	109.92	106.22	95.39
FANhyb_rscf00000496.1.g00005.1	155.27	124.17	185.16	66.04	63.72	66.61	59.31	53.18	55.66	40.9	46.1	43.3
FANhyb_rscf00001017.1.g00004.1	155.04	179.3	131.03	153.28	156.28	156.11	88.76	94.54	81.55	116.94	120.83	123.16
FANhyb_rscf00000390.1.g00005.1	155.01	145.78	106.76	128.54	121.61	114.62	192.68	189.1	189.76	145.96	146.39	147.2
FANhyb_rscf00001563.1.g00002.1	154.52	144.95	142.92	131.73	129.96	131.75	76.36	76.61	77.48	102.61	101.45	110.04
FANhyb_icon00060059_a.1.g00001.1	154.47	90.93	122.58	152.86	153.44	157.57	88.19	74.34	83.93	145.87	146.53	141.1
FANhyb_icon00049595_a.1.g00001.1	154.41	170.74	130.84	229.18	236.64	203.27	106.38	112.06	96.29	180.91	171.07	146.96
FANhyb_rscf00001294.1.g00003.1	154.38	156.81	157.58	93.53	102.81	100.85	129.75	120.45	120.78	84.53	92.82	95.24
FANhyb_icon17469400_o.1.g00001.1	154.36	116.49	102.53	184.73	200.59	197.87	168.79	155.1	182.79	176.38	195.38	216.34
FANhyb_rscf00000892.1.g00009.1	154.16	157.15	147.92	428	451.15	442.1	120.86	120.38	120.47	382	385.93	389.34
FANhyb_rscf00000106.1.g00014.1	154.12	177.98	144.59	180.84	172.61	186.33	184.72	184.92	208.42	204.63	199.74	197.81
FANhyb_icon00002573_a.1.g00001.1	154.08	144.67	110.39	148.82	156.83	157.8	72.44	71.21	71.67	111.24	112.79	106.53
FANhyb_icon00002815_a.1.g00001.1	153.89	157.1	132.63	129.95	120.68	130.22	89.05	83.99	99.22	96.18	100.14	109.63
FANhyb_rscf00000261.1.g00009.1	153.84	159.28	204.61	148.61	144.48	156.32	217.01	212.41	219.98	166.28	165.8	160.8
FANhyb_icon00001617_a.1.g00001.1	153.81	146.63	119.98	266.63	296.88	294	172.18	169.3	178.73	274.19	272.16	272.58
FANhyb_rscf00000036.1.g00019.1	153.56	194.46	104.68	185.84	197.04	161.93	84.9	66.34	95.15	96.83	91.19	106.53
FANhyb_rscf00002058.1.g00001.1	153.46	116.93	95.05	166.6	169.58	166.26	97.1	108.38	110.57	119.02	114.56	124.33
FANhyb_icon00005570_a.1.g00001.1	153.36	189.1	151.96	137.5	131.56	131.46	279.13	260.07	251.03	133.42	133.67	135.99
FANhyb_rscf00000131.1.g00017.1	153.3	132.02	140.82	208.98	215.9	206.89	289.04	306.43	313.66	240.58	247.69	232.83
FANhyb_icon00040108_a.1.g00001.1	153.21	151.04	137.68	86.79	100.42	94.48	112.99	125.08	111.06	91.56	85.56	79.45
FANhyb_rscf00000343.1.g00001.1	153.17	186.68	145.54	60.26	63.71	64.19	86.72	79.19	82.83	60.83	64.74	64.67
FANhyb_rscf00000118.1.g00016.1	153.09	131.07	143.23	247.05	256.45	238.26	349.77	343.09	343.4	336.17	339.9	336.12
FANhyb_icon00039009_a.1.g00001.1	153.02	166.58	108.77	273.4	260.57	252.58	201	235.86	216.7	248.65	244.51	262.37
FANhyb_rscf00000037.1.g00001.1	152.85	95.21	64.44	237.61	236.08	213.18	140.18	197.65	170.55	259.49	165.56	247.55
FANhyb_icon00018574_a.1.g00001.1	152.81	138.66	139.63	336.43	357.22	300.13	130.87	142.63	172.29	267.13	280.61	270.27
FANhyb_rscf00000002.1.g00043.1	152.73	151.88	168.78	190.44	193.41	188.64	196.74	201.32	207.81	198.82	193.71	195.98
FANhyb_rscf00002762.1.g00001.1	152.59	190.39	130.46	1643.83	1679.13	1613.65	151.32	153.85	149.95	1380.99	1395.46	1402.22
FANhyb_icon00020798_a.1.g00001.1	152.55	177.34	175.3	153.8	149.43	136.73	186.6	174.67	144.23	143.63	159.11	134.19
FANhyb_icon00024381_a.1.g00001.1	152.55	113.78	85.31	198.26	163.63	155.13	129.37	150.85	133.06	160.08	160.8	162.96
FANhyb_rscf00001115.1.g00003.1	152.53	105.38	134.1	154.66	149.67	155.93	129.83	134.95	135.57	160.43	150.04	152.04
FANhyb_rscf00002030.1.g00004.1	152.53	136.05	157.26	82.78	80.48	73.82	283.67	273.93	266.61	89.3	85.16	94.48
FANhyb_rscf00000045.1.g00014.1	152.45	189.44	151.64	194.49	190.97	186.08	241.84	237.57	232.81	146.97	149.36	156.92
FANhyb_rscf00002786.1.g00002.1	152.39	178.64	151.04	94.36	96.03	83.94	152.6	147.79	134.97	85.56	87.35	74.86
FANhyb_rscf00007088.1.g00002.1	152.12	101.29	88.32	322.09	305.6	318.11	307.74	341.52	275.91	369.09	364.24	364.95
FANhyb_icon00003573_a.1.g00001.1	151.82	156.45	150.37	261.28	279.29	260.43	146.49	159.5	151.5	252.58	228.89	230.55
FANhyb_icon14678069_r.1.g00001.1	151.64	170.82	77.09	79.6	74.73	63.06	74.11	84.17	63.45	79.68	103.23	86.79
FANhyb_rscf00001255.1.g00004.1	151.62	143.19	156.15	102.89	98.85	98.5	154.02	158.78	151.41	90.49	89.19	88.59
FANhyb_rscf00000423.1.g00009.1	151.54	125.51	120.26	165.04	157.25	155.16	210.63	215.27	209.26	171.76	174	176.44
FANhyb_icon00026437_a.1.g00001.1	151.41	80.68	108.29	90.55	105.18	96.9	250.5	296.12	304.07	121.37	108.65	117.96
FANhyb_icon20060965_s.1.g00001.1	151.27	116.53	131.23	122.11	125.34	121.81	94.9	105.74	104.67	103.01	108.48	100.03
FANhyb_rscf00000271.1.g00001.1	151.18	184.7	156.04	85.56	73.88	72.35	80.47	75.97	85.69	57.06	57.66	55.79
FANhyb_icon00027485_a.1.g00001.1	151.13	183.83	143.23	153.24	131.7	147.06	273.84	263.55	249.72	154.5	144.5	145.96
FANhyb_icon20552478_s.1.g00001.1	151.12	162.46	148.67	202.26	203.23	175.3	195.04	193.39	169.2	261.68	244.04	231.91
FANhyb_rscf00001532.1.g00002.1	150.77	145.31	161.89	134.98	135.5	128.36	130.89	125.31	118.27	121.56	122.11	118.18
FANhyb_icon00015607_a.1.g00001.1	150.76	156.41	173.63	185.69	166.92	168.32	248.78	281.14	264.63	202.72	199.82	218.6
FANhyb_icon00040799_a.1.g00001.1	150.74	142.59	131.45	217.01	214.94	193.21	236.86	254.41	184.6	190.36	176.34	197.32
FANhyb_rscf00000117.1.g00014.1	150.66	115.64	131.61	131.14	136.81	138.57	153.56	157.71	161.24	148.25	139.65	149.89
FANhyb_rscf00000219.1.g00003.1	150.41	73.03	60.86	239.57	250.13	242.18	166.86	188.51	213.98	267.65	260.86	257.1
FANhyb_rscf00001461.1.g00003.1	150.33	162.49	155.1	111.95	117.22	115.51	125.38	122.92	134.42	106.74	102.18	99.43
FANhyb_icon00005867_a.1.g00001.1	150.29	174.28	143.97	123.66	122.49	118.69	82.62	78.51	73.29	92.59	89.07	91.22
FANhyb_rscf00000006.1.g00022.1	150.27	163.08	144.7	121.04	120.26	114.97	117.2	114.57	125.65	103.08	102.53	107.32
FANhyb_rscf00000106.1.g00001.1	150.25	149.45	191.11	74.72	73.13	69.54	158.63	153.48	147.48	86.8	94.1	87.31
FANhyb_rscf00006574.1.g00001.1	150.19	150.98	144.59	66.2	75.74	68.51	85.75	87.41	91.82	63.75	57.62	63.52
FANhyb_rscf00002950.1.g00001.1	150.14	138.16	138.22	104.28	102.68	104.55	119.41	126.44	133.79	92.22	92.23	96.39
FANhyb_icon00032578_a.1.g00001.1	149.82	111.33	97.04	138.47	178.17	169.67	200.5	234.04	256.9	211.18	200.29	181.62
FANhyb_rscf00000599.1.g00009.1	149.74	154.56	147.54	162.8	171.59	167.89	145.59	141	139.6	161.82	163.08	171.59
FANhyb_rscf00000083.1.g00011.1	149.7	161.59	144.52	94.04	91.48	92.3	102.33	107.16	99.68	86.97	94.88	85.25
FANhyb_rscf00001426.1.g00003.1	149.6	165.3	125.8	121.28	117.97	109.84	97.62	108.67	95.99	93.9	90.06	95.55
FANhyb_rscf00000231.1.g00005.1	149.59	139.51	151.48	103.87	109.89	99.98	246.59	250.18	231.79	147.62	136.88	133.75
FANhyb_rscf00000625.1.g00005.1	149.56	124.62	193.24	301.74	300.7	286.74	318.18	326.01	319.03	476.35	493.68	481.26
FANhyb_rscf00000160.1.g00015.1	149.53	172.24	156.88	120.21	130.94	115.42	150.38	130.53	109.43	128.58	114.05	112.43
FANhyb_icon00009886_a.1.g00001.1	149.48	111.9	85	178.06	170.78	167.55	187.22	196.62	184.56	162.77	179.39	176.74
FANhyb_icon00033651_a.1.g00001.1	149.41	93.28	76.06	206.26	228.76	251.68	208.07	228.42	237.37	238.61	212.38	193.42
FANhyb_icon19764873_s.1.g00001.1	149.16	157.38	195.13	109.33	103.05	104.27	102.87	98.77	119.44	117.25	110.56	119.39
FANhyb_rscf00000160.1.g00001.1	149.14	152.35	177.37	108.27	107.18	106.31	121.97	117.15	114.96	123.72	119.87	120.45
FANhyb_icon00001164_a.1.g00001.1	148.94	109.52	97.61	206.86	189.48	183.39	165.48	164.8	171.56	170.35	184.03	172.84
FANhyb_icon00016359_a.1.g00001.1	148.72	129.02	114.98	81.88	95.17	78.38	107.28	103.14	77.09	81.46	79.34	71.21
FANhyb_rscf00000063.1.g00020.1	148.64	158.1	143.61	973.33	985.35	949.25	104.59	115.67	117.45	659.3	649.07	620.97
FANhyb_rscf00000112.1.g00017.1	148.4	146.21	162.26	133.45	141.67	135.49	163.62	166.81	176.96	154.68	156.19	154.72
FANhyb_rscf00000311.1.g00004.1	148.34	163.7	150.74	127.52	135.05	131.99	115.39	112.65	112.72	113.8	120.19	113.89
FANhyb_rscf00000584.1.g00005.1	148.28	139.15	149.54	114.16	113.16	117.4	206.45	205.46	206.09	122.33	127.25	124.6
FANhyb_icon00013915_a.1.g00001.1	148.26	149.1	121.97	143.68	149.04	129.7	82.48	96.81	95.11	118.26	106.78	106.73
FANhyb_rscf00001115.1.g00002.1	148.21	140.44	128.81	179.34	169.52	183.02	174.1	174.94	194.93	164.55	171.46	173.72
FANhyb_rscf00001588.1.g00003.1	148.15	117.32	87.16	133.11	131.76	136.18	104.4	106.17	117.22	76.04	72.4	81.39
FANhyb_rscf00000120.1.g00010.1	148.11	96.87	79.32	318.64	322.44	321.04	258.34	266.96	278.1	374.17	364.69	375.47
FANhyb_rscf00001364.1.g00004.1	147.89	177.02	151.34	106.19	102.99	115.32	101.31	99.03	98.29	94.64	99.63	97.13
FANhyb_icon00034987_a.1.g00001.1	147.74	131.6	151.3	81.27	88.56	95.49	115.46	119.57	114	97.74	98.98	88.12
FANhyb_rscf00000556.1.g00002.1	147.56	142.7	151.44	120.46	113.32	111.87	103	108.81	106.15	106.14	97.63	98.94
FANhyb_rscf00000190.1.g00004.1	147.52	147.74	129.11	99.97	97.67	102.51	115.16	110.28	108.35	79.97	84.04	86.18
FANhyb_rscf00006407.1.g00001.1	147.49	105.95	109.44	186.33	177.97	169.1	173.12	193.95	186.44	167.09	163.63	165.86
FANhyb_icon00011645_a.1.g00001.1	147.45	217.87	251.63	101.56	93.82	85.33	198.04	214.95	194.07	143.63	143.24	133.35
FANhyb_icon00040644_a.1.g00001.1	147.37	115.57	95.11	316.73	318.25	366.17	190.31	179.07	192.21	317.46	305.27	349.57
FANhyb_icon00058047_a.1.g00001.1	147.36	153.89	145.31	182.99	198.39	173.7	83.46	95.75	96.38	143.86	139.4	126.62
FANhyb_rscf00000177.1.g00014.1	147.28	101.64	129.54	164.98	143.84	150.91	283.19	276.37	278.21	185.71	200.35	184.54
FANhyb_icon00047191_a.1.g00001.1	147.23	153.02	151.43	99.04	107.71	123.23	122.73	111.54	117.02	83.85	93.12	89.66
FANhyb_rscf00006850.1.g00001.1	147.16	165.97	147.62	101.55	104.41	101.74	71.73	64.14	60.34	82.64	72.48	64.73
FANhyb_icon00000497_a.1.g00001.1	147.13	129.78	95.28	147.24	143.58	143.28	140.6	149.48	139.22	129.98	128.98	137.97
FANhyb_icon00007737_a.1.g00001.1	147.08	166.17	125.34	180.59	175.77	187.06	142.73	139.73	165.87	151.62	143.1	152.9
FANhyb_rscf00000426.1.g00001.1	146.82	86.52	189.91	140.82	141.45	154.34	295.68	287.28	307.66	210.87	202.09	212
FANhyb_icon00005079_a.1.g00001.1	146.7	63.91	49.27	270.99	285.89	280.72	331.25	303.41	267.68	324.39	361.62	397.35
FANhyb_rscf00000094.1.g00006.1	146.43	163.59	129.8	162.87	169.22	170.83	120.02	117.99	119.51	149.92	142.79	151.87
FANhyb_rscf00000102.1.g00004.1	146.33	141.2	149.87	80.1	80.55	85.2	103.85	105.69	110.18	68.59	69.41	72.27
FANhyb_icon00014980_a.1.g00001.1	146.25	163.65	107.62	273.67	273.08	277.39	164.5	185.62	194.44	284.27	286.68	267.45
FANhyb_rscf00002474.1.g00002.1	146.12	128.29	122.01	154.62	140.67	146.17	211.37	214.83	203.66	158.93	144.55	141.07
FANhyb_icon00030527_a.1.g00001.1	146.1	143.12	119.77	111.09	124.91	101.36	98.38	114.99	86.01	99.34	84.92	87.24
FANhyb_icon19426355_s.1.g00001.1	145.95	166.37	237.24	302.06	269.68	279.03	398.84	373.49	407.69	488.43	474.32	500.36
FANhyb_icon00005966_a.1.g00001.1	145.5	90.03	118.44	222.05	193.19	181.21	205.56	197.36	203.76	226.73	243.13	253.24
FANhyb_rscf00004234.1.g00001.1	145.32	92.4	91.29	196.69	199.33	195.62	166.44	193.02	184.45	207.18	190.34	191.96
FANhyb_icon00007641_a.1.g00001.1	145.24	107.25	84.73	94.72	100.2	89.54	194.65	204.97	199.47	68.8	70.63	70.9
FANhyb_icon00018061_a.1.g00001.1	145.16	90.99	67.43	231.39	251.36	171.04	145.61	160.09	139.67	218.55	204.9	185.14
FANhyb_rscf00007503.1.g00001.1	145.07	176.67	135.56	36.55	45.78	35.28	193.3	204.82	212.17	36.66	34.89	35.03
FANhyb_rscf00000680.1.g00001.1	144.86	132.07	121	180.99	181.02	183.2	120.7	119.89	119.18	168.04	161.93	164.24
FANhyb_rscf00005928.1.g00001.1	144.85	149.03	183.68	235.64	237.77	245.58	189.62	191.77	188.85	284.3	278.76	283.83
FANhyb_rscf00000090.1.g00002.1	144.82	188.31	195.18	115.67	117.59	121.43	173.42	157.7	154.98	144.18	148.54	146.51
FANhyb_icon00003626_a.1.g00001.1	144.82	99.11	97.93	112.57	123.32	115.26	289.33	303.66	264.76	174.48	157.01	165.27
FANhyb_rscf00000389.1.g00006.1	144.8	112.01	120.79	162.04	156.04	170.83	182.04	176.57	180.26	176.17	168.37	173.2
FANhyb_icon00008977_a.1.g00001.1	144.74	99.46	64.92	285.89	252.54	241.98	185.85	183.12	199.42	246.52	251.34	278.82
FANhyb_icon18143677_s.1.g00001.1	144.72	147.41	151.94	93.08	82.73	76.4	141.66	138.19	128.24	56.76	60.1	58.98
FANhyb_icon00013172_a.1.g00001.1	144.62	155.52	122.47	119.16	125.36	101.37	87.43	87.72	73.5	109.24	108.55	101.82
FANhyb_icon00000184_a.1.g00001.1	144.55	157.96	130.97	127.91	139.45	138.11	124.16	113.67	108.59	114.87	107.1	107.94
FANhyb_icon00002485_a.1.g00001.1	144.53	118.47	161.47	120.28	115.75	116.03	159.01	172.61	173.83	130.34	137.21	124.02
FANhyb_icon00039094_a.1.g00001.1	144.46	130.73	120.05	159.49	138.41	204.87	91.88	67.34	87.36	131.57	117.8	132.69
FANhyb_icon00010979_a.1.g00001.1	144.42	121.09	113.9	193.74	157.67	169.63	119.47	121.37	149.07	140.69	142.25	121.48
FANhyb_rscf00000149.1.g00018.1	144.4	136.37	139.46	206.93	220.12	180.11	144.32	146.71	131.49	230.15	233.56	250.41
FANhyb_icon16140533_s.1.g00001.1	144.35	154.66	153.29	111.84	147.85	125.36	84.75	89.07	72.61	89.04	106.98	95.08
FANhyb_rscf00000101.1.g00003.1	144.05	158.55	113.75	246.65	247.09	238.21	174.89	170.47	182.7	234.81	225.29	237.95
FANhyb_rscf00000710.1.g00007.1	144.05	97.35	129.17	233.68	238.4	208.24	105.19	116.17	122.41	252.94	246.16	242.15
FANhyb_rscf00000050.1.g00004.1	143.95	120.9	124.62	200.36	191.4	227.76	180.03	165.71	181.6	242.24	251.8	240.03
FANhyb_rscf00000061.1.g00018.1	143.92	121.58	81.52	305.72	299.01	273.54	366.96	385.78	385.88	349.96	330.41	363.15
FANhyb_rscf00000995.1.g00005.1	143.92	138.69	116.35	128.98	133.72	127.02	117.44	112.57	102.84	99.84	106.58	91.62
FANhyb_rscf00000138.1.g00013.1	143.85	158.72	117.98	433.26	409.61	419.87	168.38	166.47	179.51	357.36	392.68	363.98
FANhyb_rscf00000038.1.g00011.1	143.78	118.03	208.31	245.29	234.61	244.87	154.13	155.5	158.44	295.11	296.26	290.62
FANhyb_rscf00002263.1.g00001.1	143.34	147.35	178.72	110.56	104.64	114.17	274.34	257.48	265.62	152.54	153.34	151.42
FANhyb_rscf00002271.1.g00002.1	143.32	160.08	185.11	74.43	72.39	77.05	141.99	141.1	137.99	81.07	83.97	84.39
FANhyb_rscf00000157.1.g00016.1	143.32	159.42	157.88	95.29	93.11	94.77	114.15	108.84	109.44	79.5	80.94	84.68
FANhyb_rscf00006712.1.g00001.1	143.3	72	153.73	115.21	106.78	106.15	234.03	230.31	223.5	149.51	158.91	152.16
FANhyb_icon17384308_o.1.g00001.1	143.14	137.01	92.73	69.46	111.47	68.76	72.05	122.41	78.25	50.46	96.31	66.16
FANhyb_icon00007508_a.1.g00001.1	143.14	126.62	150.82	161.59	126.06	158.79	90.39	100.83	102	139.06	126.06	122
FANhyb_icon18344701_o.1.g00001.1	143.06	162.92	165.24	111.91	120.29	93.14	85.79	85.29	103.2	90.06	91.56	85.52
FANhyb_icon00002569_a.1.g00001.1	142.78	126.14	174.5	177.8	161.15	172.72	446.84	495.42	497.6	357.46	357.49	327.57
FANhyb_rscf00000916.1.g00002.1	142.65	124.41	128.52	136.32	138.26	125.21	128.55	126.18	135.37	119.09	118.2	116.86
FANhyb_rscf00000119.1.g00005.1	142.11	136.28	130.65	76.71	77.31	72.97	106.43	108.07	86.65	77.83	68.58	67.94
FANhyb_rscf00000166.1.g00019.1	142.11	147.83	142.67	89.78	87.81	90.17	89.29	82.79	85.01	75.23	75.21	76.66
FANhyb_icon00018781_a.1.g00001.1	142.05	115.34	120.36	139	143.53	157.87	81.7	71.95	96.1	133.09	121.63	132.06
FANhyb_icon00013655_a.1.g00001.1	142.02	112.02	100.42	169.99	162.91	172.12	104.46	126.73	106.58	143.48	136.78	144.7
FANhyb_icon17948815_o.1.g00001.1	142.02	119.41	124.28	122.88	188.25	153.36	171.42	169.46	155.55	140.41	102.46	146.84
FANhyb_icon00015153_a.1.g00001.1	141.87	160.03	121.61	133.2	137.21	142.78	97.77	108.28	98.47	130.27	119.96	101.43
FANhyb_rscf00007076.1.g00001.1	141.84	172.64	215.33	180.06	179.49	176.64	315.04	301.06	308.26	260.3	253.26	248.24
FANhyb_icon18918943_o.1.g00001.1	141.73	119.79	111.76	561.97	594.02	504.96	140.27	187.74	175.44	516.88	441.68	488.17
FANhyb_rscf00000135.1.g00004.1	141.62	142.77	139.02	197.18	182.28	202.28	137.19	139.04	141.54	197.3	196.65	197.79
FANhyb_rscf00000476.1.g00003.1	141.32	181.55	169.4	186.54	189.01	185.15	114.16	118.1	119.05	192.05	183.94	183.28
FANhyb_icon00016918_a.1.g00001.1	141.23	106.57	120.05	149.66	154.47	145.81	153.26	127.3	119.46	138.29	144.16	151.3
FANhyb_icon16473543_o.1.g00001.1	141.2	112.6	77.8	73.48	78.11	61.36	60.41	58.24	49.01	36.04	32.62	41.31
FANhyb_icon00047240_a.1.g00001.1	141.18	139.23	121.73	116.48	125.81	122.01	89.43	100.52	83.3	85.53	100.53	93.05
FANhyb_rscf00000392.1.g00009.1	141.08	130.51	125.29	144.62	151.61	125.9	100.29	103.74	94.33	117.58	106.26	106.21
FANhyb_rscf00000216.1.g00014.1	141.06	106.61	112.99	125.5	128.26	120.33	94.66	94.27	98.66	104.81	100.96	101.63
FANhyb_icon18391677_s.1.g00001.1	140.97	115.34	137.6	304.01	268.12	296.02	75.81	89.24	89.27	271.4	233.91	244.35
FANhyb_rscf00000253.1.g00003.1	140.86	158.99	127.47	86.05	95.19	85.6	104.4	101.14	94.2	86.79	90.51	82.12
FANhyb_icon00020830_a.1.g00001.1	140.72	129.22	135.7	87.51	77.99	76.66	161.64	133.67	98.16	81.15	73.97	64.16
FANhyb_rscf00000011.1.g00011.1	140.71	145.46	122.34	111.95	106.78	109.35	86.8	81.48	88.94	86	76.48	83.17
FANhyb_rscf00001098.1.g00002.1	140.33	145.37	166.33	107.37	100.86	110.89	112.98	107.94	111.02	106.96	108.16	102.27
FANhyb_rscf00000730.1.g00001.1	140.29	75.68	54.46	280.58	269.7	269.13	329.98	332.51	350.18	79.52	74.73	76.54
FANhyb_icon19333551_s.1.g00001.1	140.09	124.44	106.74	83.41	103.01	77.95	123.52	130.28	86.67	78.78	83.58	69.05
FANhyb_icon18909931_s.1.g00001.1	140.08	161.79	154.99	148.69	170.57	133.27	147.06	152.04	140.52	139.55	131.28	133.14
FANhyb_rscf00007446.1.g00001.1	140.08	168.69	196.07	78.55	73.56	86.17	161.57	157.23	162.3	89.03	94.23	94.95
FANhyb_icon00000182_a.1.g00001.1	139.69	114.08	127.56	313.04	317.46	313.32	173.01	185.21	180.24	315.4	296	296.54
FANhyb_icon00043649_a.1.g00001.1	139.53	159	137.16	88.97	87.53	82.99	105.54	109.85	90.94	71.44	87.76	79.16
FANhyb_rscf00002488.1.g00002.1	139.52	168.37	127.78	55.3	60.73	56.33	72.68	74.79	68.2	40.79	44.63	42.21
FANhyb_rscf00000102.1.g00009.1	139.43	151.84	145.55	103.14	105.6	102.31	100.25	98.89	107.53	94.26	94.62	96.33
FANhyb_icon00045594_a.1.g00001.1	139.29	124.62	111.94	91.67	98.39	96.58	119.89	139.67	118.87	89.02	96.4	94.68
FANhyb_icon00000847_a.1.g00001.1	139.19	110.83	92.05	224.82	235.12	200.26	151.4	169.65	174.74	248.95	237.56	254.72
FANhyb_rscf00004987.1.g00001.1	139.14	127.44	101.3	141.74	150.9	155.8	122.34	119.29	130.36	123.7	136.49	128.36
FANhyb_icon00003144_a.1.g00001.1	139.02	106.34	80.56	115.67	92.14	95.43	310.18	310.23	361.14	123.7	130.56	144.06
FANhyb_rscf00000163.1.g00017.1	138.87	163.65	145.1	151.56	157.13	152.34	112.21	115.74	109.59	146.95	145.61	142.26
FANhyb_rscf00000036.1.g00025.1	138.42	126.57	96.95	291.87	296.04	289.27	277.77	262.3	276.72	353.25	345.53	360.38
FANhyb_rscf00003034.1.g00001.1	138.35	75.93	100.39	143.59	152.04	136.96	91.87	97.47	79.54	139.58	135.24	125.79
FANhyb_rscf00001371.1.g00002.1	138.32	123.31	148.08	106.73	102.16	102.11	451.13	452.59	458.36	183.56	177.78	184.52
FANhyb_icon00014362_a.1.g00001.1	138.23	124.85	136.72	295.73	304.18	246.94	127.01	132.99	126.37	232.86	221.56	199.55
FANhyb_icon00034433_a.1.g00001.1	138.1	100.82	123.44	92.7	98.13	99.96	141.74	152.82	152.07	117.78	91.61	92.5
FANhyb_rscf00000753.1.g00003.1	138.02	104.02	121.72	170.41	149.53	141.23	195.24	187.65	181.91	167.74	176.55	163.87
FANhyb_rscf00001233.1.g00003.1	137.94	116.61	114.57	110.98	112.9	118.75	148.89	130.24	127.91	104.58	104.33	103.9
FANhyb_icon00009715_a.1.g00001.1	137.93	91	120.3	58.5	57.79	52.98	171.67	183.23	191.19	57.14	51.72	59.52
FANhyb_rscf00000061.1.g00021.1	137.9	186.5	155.56	87.47	84.42	92.56	105.83	100.67	101.03	89.52	93.61	95.23
FANhyb_icon14995055_r.1.g00001.1	137.85	184.97	111.82	82.95	80.26	72.21	104.35	104.3	72.82	99.07	105.6	72.16
FANhyb_rscf00002863.1.g00002.1	137.85	124.08	97.61	126.67	124.15	121.14	111.79	117.65	117.83	113.62	110.7	113.43
FANhyb_rscf00000604.1.g00004.1	137.84	140.48	168.54	97.02	95.68	103.18	126.73	117.92	116.3	103.3	103.93	101.38
FANhyb_rscf00000022.1.g00009.1	137.82	132.6	140.71	155.7	165.45	162.53	120.95	118.45	119.63	138.47	141.33	143.98
FANhyb_rscf00000027.1.g00041.1	137.56	161.99	234.63	127.05	119.19	131.95	175.29	174.59	184.78	167.02	170.56	169.5
FANhyb_rscf00000482.1.g00006.1	137.34	136.71	119.29	163.35	152.79	145.48	94.93	109.62	120.8	115.55	116.4	118.81
FANhyb_icon00008822_a.1.g00001.1	137.34	130.94	136.09	106.14	117.6	107.86	106.49	97.2	110.62	94.35	97.7	102.51
FANhyb_rscf00005319.1.g00001.1	137.21	90.24	96.33	256.39	270.76	238.62	168.25	185.01	196.42	239.58	265.68	264.84
FANhyb_icon00025125_a.1.g00001.1	137.17	123.82	135.59	118.93	108.57	113.71	109.66	116.79	116.39	114.73	98.37	104.08
FANhyb_icon00000331_a.1.g00001.1	137.02	135.79	101	134.45	116.47	131.01	179.68	184.67	169.56	170.37	153.36	151.95
FANhyb_rscf00000242.1.g00005.1	137.01	152.99	170.17	81.66	79.73	87.19	79.52	74.61	74	76.27	79.21	78.46
FANhyb_rscf00000236.1.g00001.1	136.91	107.2	154.6	141.12	141.5	145.92	113.94	110.37	110.66	129.97	134.81	140.08
FANhyb_icon15494614_s.1.g00001.1	136.88	137.73	91.76	174.61	152.36	171.99	82.57	69.36	107.66	92.66	92.64	106.9
FANhyb_icon00012660_a.1.g00001.1	136.73	73.17	57.19	259.55	243.24	252.7	291.67	311.77	301.05	334.97	330.66	348.92
FANhyb_rscf00000489.1.g00002.1	136.64	147.1	145.78	136.63	127.93	144.67	140.18	131.4	129.42	130.73	124.98	138.06
FANhyb_rscf00001666.1.g00002.1	136.6	76.28	74.34	187.92	191.12	182.74	101.96	125.13	132.5	187.99	174.07	174.76
FANhyb_rscf00001695.1.g00003.1	136.4	112.4	111.26	113.81	106.66	116.86	86.87	82.72	101.91	90.01	91.71	93.85
FANhyb_rscf00000101.1.g00006.1	136.34	149.56	149.69	104.5	108.49	108.86	86.02	82.01	83.29	97.43	99.87	98.69
FANhyb_rscf00000210.1.g00009.1	136.32	132.42	143.54	120.56	119.57	117.42	108.41	103.29	109.06	105.14	104.79	109.76
FANhyb_icon00012405_a.1.g00001.1	136.28	69.13	75.47	21.32	31.31	19.27	153.11	154.69	166.19	14.01	10.55	15.89
FANhyb_rscf00001659.1.g00001.1	136.1	159.09	126.77	77.38	73.31	77.84	75.5	68.91	70.58	71.29	78.35	73.02
FANhyb_icon00002302_a.1.g00001.1	135.96	128.33	131.66	85.3	83.06	80.92	172.74	173.8	171.8	90.95	93.12	87.15
FANhyb_icon00054807_a.1.g00001.1	135.94	112.78	116.17	128.94	127.63	143.78	100.19	116.93	109.77	115.44	99.59	99.99
FANhyb_rscf00003395.1.g00001.1	135.83	135.87	117.94	128.31	127.17	134.9	150.23	159.39	149.52	109.72	108.93	121.82
FANhyb_rscf00000175.1.g00011.1	135.72	97.55	107.9	149.89	159.18	150.02	232.05	224.97	219.22	166.53	179.82	174.04
FANhyb_rscf00000595.1.g00005.1	135.72	135.12	157.78	155.62	148.62	161.15	176.6	176.23	176.62	173.75	177.74	159.82
FANhyb_icon00001983_a.1.g00001.1	135.67	77.19	93.84	250.18	237.21	235.26	419.84	439.63	442.46	332.62	320.11	344.97
FANhyb_rscf00000063.1.g00014.1	135.55	152.82	149.79	48.3	46.05	48.9	132.8	132.96	140	48.55	46.82	46.14
FANhyb_rscf00000038.1.g00018.1	135.45	95.01	92.4	88.31	87.54	96.07	70.36	78.25	82.17	54.84	56.82	52.79
FANhyb_icon00047200_a.1.g00001.1	135.42	105.47	111.02	114.52	111.98	104.38	128.08	113.31	107.71	115.9	100.03	126.4
FANhyb_rscf00001548.1.g00003.1	135.21	169.22	154.11	213.9	210.77	207.86	112.98	109.88	113.21	135.7	143.79	134.09
FANhyb_rscf00000142.1.g00011.1	135.21	125.16	161.7	108.74	112.8	117.28	107.52	95.44	100.09	81.25	82.39	83.19
FANhyb_rscf00000710.1.g00003.1	135.16	163.01	163.37	101.33	100.51	108.64	113.78	109.44	109.06	104.91	106.46	100.94
FANhyb_rscf00000017.1.g00018.1	135.14	173.6	169.06	136.79	125.38	140	53.99	52.54	60.52	115.18	117	122.57
FANhyb_rscf00003554.1.g00002.1	135.07	140.93	121.29	110.43	99.23	106.01	85.56	87.42	78.83	79.5	77.17	82.63
FANhyb_rscf00000947.1.g00007.1	135.05	144.85	130.74	96.84	97.51	96.48	84.95	86.3	81.73	110.17	102.64	105.99
FANhyb_icon00003816_a.1.g00001.1	135.01	137.94	153.7	145.44	139.22	138.67	188.53	183.46	187.35	141.24	148.35	148.65
FANhyb_icon00000803_a.1.g00001.1	134.98	125.74	159.14	124	114.73	126.25	120.16	117.42	119.23	121	123.64	123.57
FANhyb_rscf00000011.1.g00022.1	134.9	138.93	191.12	83.36	82	87.35	132.23	123.84	125.35	99.64	100.22	99.87
FANhyb_icon19351139_o.1.g00001.1	134.61	141.51	112.77	82.03	85.57	72.21	55.9	72.36	73.75	69.58	53.6	64.48
FANhyb_icon00018887_a.1.g00001.1	134.54	152.49	142.63	125.98	113.02	122.86	172.42	183.72	183.38	137.63	165.01	154.02
FANhyb_icon00006763_a.1.g00001.1	134.54	93.74	93.82	269.04	240.87	256.51	420.07	416.03	422.81	107.38	118.32	115.46
FANhyb_rscf00000009.1.g00026.1	134.53	125.87	147.61	125.69	125.84	130.55	149.59	143.91	142.72	145.62	139.44	143.85
FANhyb_icon00016100_a.1.g00001.1	134.5	97.58	115.31	144.03	137.37	138.3	164.72	170.62	170.8	158.75	139.85	158.95
FANhyb_rscf00000585.1.g00003.1	134.48	154.95	128.37	78.51	74.72	75.74	91.03	88.24	83.89	59.34	62.04	62.63
FANhyb_icon00018410_a.1.g00001.1	134.34	100.05	111.4	293.95	279.6	297.52	412.87	435.03	448.54	479.5	444.5	447.74
FANhyb_rscf00002189.1.g00002.1	134.34	111.06	143.49	108.31	112.72	102.05	115.69	114.38	107.07	101.39	104.14	94.5
FANhyb_icon00006905_a.1.g00001.1	134.31	138.46	122.85	111.82	112.84	103.5	73.42	76.53	73.34	81.49	87.62	77.41
FANhyb_icon19942091_s.1.g00001.1	134.29	170.3	122.55	126.54	132.62	112.19	108.26	125.35	114.6	87.38	91.22	80.88
FANhyb_icon00005276_a.1.g00001.1	134.22	79.97	57.04	166.3	163.38	146.83	164.43	177.72	175.99	162.35	146.01	138.31
FANhyb_rscf00000037.1.g00008.1	134.18	97.69	114.35	136.38	135.07	144.32	208.61	201.07	200.43	153.61	152.16	154.71
FANhyb_icon00001855_a.1.g00001.1	134.08	83.87	66.11	166.12	159.28	161.21	159.08	149.82	147.67	177.37	160.95	174.79
FANhyb_rscf00000172.1.g00005.1	133.97	116.62	110.36	176.35	181.61	179.22	320.04	329.12	320.08	265.73	286.08	274.39
FANhyb_rscf00000034.1.g00004.1	133.96	122.19	122.89	132.74	128	132.1	165.64	178.13	181.12	154.76	160.93	170.67
FANhyb_rscf00003112.1.g00003.1	133.89	136.79	129.24	83.81	90.46	84.95	114.17	113.36	109.33	82.99	82.11	85.03
FANhyb_icon00024577_a.1.g00001.1	133.79	135.24	186.06	291.49	294.52	308.97	264.91	329.01	283.18	413.35	394.7	350.75
FANhyb_icon13411765_s.1.g00001.1	133.77	157.61	126.06	119.57	137.81	134.47	81.26	83.8	87.24	112.03	127.06	98.4
FANhyb_rscf00000174.1.g00013.1	133.76	135.87	130.99	170.23	156.92	160.12	138.25	146.92	154.24	173.7	177.97	172.98
FANhyb_rscf00000572.1.g00006.1	133.52	163	175.19	83.04	75.61	84.78	97.71	98.36	103.27	80.82	80.45	82.79
FANhyb_rscf00000226.1.g00002.1	133.51	198.97	129.15	125.6	121.3	120.76	156.76	160.06	161.22	124.8	121.37	126.78
FANhyb_rscf00000611.1.g00001.1	133.39	134.97	128.82	125.25	140.54	124.31	149.28	146.18	136.6	135.51	127.02	120.72
FANhyb_rscf00000519.1.g00005.1	133.29	164.22	182.96	123.33	110.47	115.24	209.8	195.11	194.78	164.15	171.2	168.08
FANhyb_icon00047623_a.1.g00001.1	133.13	130.03	149.51	123.5	145.09	134.76	148.3	154.3	164.43	126.86	116.32	127.08
FANhyb_rscf00005006.1.g00001.1	132.93	119.64	127.63	147.43	146.48	144.46	154.16	149.09	160.15	122.74	126.32	134.51
FANhyb_icon00002601_a.1.g00001.1	132.76	159.01	116.44	24.5	27.31	25.24	63.63	63.04	65.8	17.98	18.85	15.61
FANhyb_icon16668973_s.1.g00001.1	132.75	124.68	121.3	56.39	61.77	47.95	97	117.9	85.67	36.19	40.47	31.68
FANhyb_rscf00000134.1.g00015.1	132.72	109.95	145.29	132.7	134.25	121.12	146.62	143.84	129.92	128.05	119.73	121.86
FANhyb_rscf00000564.1.g00002.1	132.66	141.79	156.47	87.26	82.06	88.13	103.55	96.25	101.49	109.12	104.7	103.81
FANhyb_rscf00002217.1.g00001.1	132.51	346.44	125.88	34.28	30.02	27.61	169.24	176.98	164.4	13.72	14.88	17.71
FANhyb_icon00006284_a.1.g00001.1	132.39	151.18	136.9	151.74	170.64	157.46	106.62	92.6	80.6	113.87	118.83	111.87
FANhyb_icon00000895_a.1.g00001.1	132.37	143.04	121.31	96.75	105.14	104.29	66.2	68.57	73.31	64.53	83.18	79.18
FANhyb_rscf00004755.1.g00001.1	132.32	134.56	113.17	72.42	78.23	68.63	88.83	97.53	91.27	70.2	67.13	69.32
FANhyb_rscf00001173.1.g00002.1	132.31	132.34	142.56	144.64	131.28	142.08	182.58	171.62	173	167.28	158.73	169.67
FANhyb_rscf00007513.1.g00001.1	132.27	147.78	133.75	79.84	82.96	77.22	88.41	90.11	81.7	68.48	68.65	54.96
FANhyb_icon00003332_a.1.g00001.1	132.22	129.79	117.34	82.91	106.92	95.69	119.78	118.61	110.95	88.95	91.91	73.6
FANhyb_rscf00002030.1.g00002.1	132.13	140.17	145.24	80.79	82.37	80.26	129.32	137.96	117.77	91.17	86.12	81.91
FANhyb_rscf00000960.1.g00003.1	132.11	134.66	100.69	102.21	102.29	90.78	120.37	121.23	110.35	97.95	93.17	85.91
FANhyb_icon00005366_a.1.g00001.1	132.07	123.42	137.8	113.71	110.75	116.82	128.01	126.01	139.31	96.99	99.94	101.7
FANhyb_icon00012856_a.1.g00001.1	132.07	121.37	108.54	83.78	82.61	79.15	111.26	110.55	98.57	71.88	73.12	75.84
FANhyb_icon15635746_o.1.g00001.1	132.02	146.87	123.14	108.99	117.63	136.31	54.49	59.7	63.53	77.23	84.01	77.49
FANhyb_icon00026028_a.1.g00001.1	131.95	135.52	116.52	115.13	123.19	116.91	96.74	96.29	86.48	96.48	94.11	109.67
FANhyb_rscf00000599.1.g00004.1	131.82	134.83	141.96	86.74	86.87	85.72	83.94	87.65	89.89	71.62	74.44	72.52
FANhyb_rscf00001100.1.g00003.1	131.74	123.97	139.93	123.95	122.3	118.55	105.17	108.02	104.72	104.62	108.53	115.71
FANhyb_rscf00000439.1.g00005.1	131.67	152.03	152.58	124.3	116.36	120.71	159.93	158	157.62	161.28	159.9	150.86
FANhyb_icon00000577_a.1.g00001.1	131.56	95.9	114.72	168.39	166.23	163	261.45	265.4	271.94	188.74	198.75	191.69
FANhyb_rscf00000526.1.g00003.1	131.51	110.6	98.92	125.89	118.81	122.52	138.57	138.18	141.82	116.89	115.3	112.84
FANhyb_icon00000107_a.1.g00001.1	131.5	128.69	139.75	105.64	105.47	115.05	113.97	102.93	107.1	93.17	94.92	95.9
FANhyb_rscf00000253.1.g00004.1	131.5	116.92	78.16	215.91	174.94	190.92	139.21	160.33	152.81	167.3	156.12	161.73
FANhyb_rscf00001208.1.g00003.1	131.38	94.28	148.87	134.42	133.24	132.45	145.42	149.74	161.39	158.48	155	159.32
FANhyb_rscf00000033.1.g00001.1	131.36	176.99	120.92	79.44	76.75	80.87	74.77	68.11	66.11	79.57	81.86	78.29
FANhyb_icon00042685_a.1.g00001.1	131.05	104.83	130.9	67.87	98.09	122.17	85.29	62.37	65.73	49.54	58.54	49.96
FANhyb_rscf00000252.1.g00007.1	130.93	150.24	147.4	77.05	79.18	80.87	95.65	89.6	91.36	69.95	77.53	72.41
FANhyb_icon00014530_a.1.g00001.1	130.89	118.4	180.32	132.96	125.55	135.41	183.51	203.52	198.98	172.14	161.72	170.95
FANhyb_rscf00007124.1.g00001.1	130.88	205.82	152.39	104.05	99.5	98.28	145.21	148.2	147.49	85.05	83.38	86.39
FANhyb_rscf00000825.1.g00004.1	130.81	77.4	52.33	286.69	291.1	277.21	198.34	207.51	217.57	336.9	309.32	321.77
FANhyb_rscf00001793.1.g00002.1	130.81	90.82	122.37	122.6	127.25	124.27	151.26	154.1	150.73	131.39	130.2	142.48
FANhyb_icon19827123_s.1.g00001.1	130.55	130.99	119.96	96.47	113.65	85.13	69.51	69.11	65.72	72.5	69.76	64.93
FANhyb_rscf00000170.1.g00005.1	130.44	172.29	180.76	115.97	114.79	117.7	147.99	143.31	142.75	130.08	128.41	126.16
FANhyb_icon00053234_a.1.g00001.1	130.29	103.46	93.24	118.79	134.84	124.46	180.36	164.62	146.77	142.41	112.97	114.99
FANhyb_rscf00001261.1.g00002.1	130.24	111.36	83.36	116.33	116.37	101.96	191.23	189.69	172.47	116.93	112.39	129.1
FANhyb_icon00054487_a.1.g00001.1	129.99	182.58	121.87	156.32	161.61	150.72	81.44	93.06	107.02	134.16	138.43	111.09
FANhyb_icon00015705_a.1.g00001.1	129.78	101.09	77.26	69.04	65.21	56.54	127.01	144.17	136.75	68.43	71.16	66.57
FANhyb_rscf00000198.1.g00003.1	129.77	145.18	165.4	108.51	109.83	103.5	138.02	133.54	128.86	115.84	113.01	113.46
FANhyb_rscf00000072.1.g00012.1	129.76	101.44	129.7	191.24	197.97	194.35	128.82	125.66	134.53	199.79	198.44	204.83
FANhyb_icon00016186_a.1.g00001.1	129.71	128.73	106.75	185.21	206.01	193.98	97.84	132.14	94.67	160.68	133.9	140.59
FANhyb_icon00028531_a.1.g00001.1	129.69	148.69	163.15	128.7	125.06	121.04	105.35	102.86	94.93	115.72	121.86	118.18
FANhyb_rscf00000675.1.g00005.1	129.67	184.17	150.69	1026.84	980.36	1044.33	197.8	206.72	219.81	1065.54	1054.76	1076.09
FANhyb_icon00049966_a.1.g00001.1	129.56	114.4	108.8	109.77	125.88	102.45	77.6	65.82	73.4	91.34	83.04	92.12
FANhyb_rscf00001713.1.g00002.1	129.24	172.1	137.46	69.27	73.81	59.04	51.17	64.54	58.01	58.03	46.67	48.38
FANhyb_rscf00000820.1.g00004.1	129.24	132.94	137.58	106.68	102.93	96.45	94.7	88.41	82.37	80.06	93.82	88.93
FANhyb_rscf00003047.1.g00001.1	129.21	107.09	153.35	120.47	117.61	123.81	108.63	114.11	113.43	134.2	124.19	131.05
FANhyb_rscf00000027.1.g00011.1	129.17	125.16	147.73	109.83	108.64	109.22	128.34	127.77	132.33	109.16	101.07	105.2
FANhyb_icon00038080_a.1.g00001.1	129.12	97.27	97.54	240.52	242.84	234.73	142.1	161.42	189.03	216.11	249.03	226.77
FANhyb_icon00000179_a.1.g00001.1	129.09	93.26	81.11	139.83	140.63	153.31	123.4	108.15	110.48	130.3	135.26	151.73
FANhyb_rscf00000793.1.g00007.1	128.82	157.92	114.35	106.41	98.11	101.28	91.81	85.4	77.72	79.12	79.48	86.75
FANhyb_rscf00000298.1.g00005.1	128.71	137.81	110.17	84.61	92.41	82.02	75.23	74.4	67.26	73.27	71.01	75.01
FANhyb_rscf00000294.1.g00011.1	128.6	99.91	89.96	98.99	101.12	99.97	116.33	122.16	113.54	113.02	113.53	111.33
FANhyb_rscf00000519.1.g00006.1	128.5	126.64	151.43	99.06	105.45	101.86	188.05	198.47	149.17	152.6	135.1	137.6
FANhyb_rscf00004820.1.g00001.1	128.34	129.93	163.06	26.14	29.31	25.02	162.86	161.61	168.14	40.47	39.31	38.23
FANhyb_icon00028838_a.1.g00001.1	128.18	150.76	211.05	253.03	255.89	252.15	338.06	306.91	344.99	442.13	452.48	444.42
FANhyb_icon00001184_a.1.g00001.1	128.17	150.09	107.23	106.15	116.02	98.62	81.12	83.99	68.09	91.06	92.21	77.81
FANhyb_icon19349703_o.1.g00001.1	127.9	148.91	98.7	126.52	115.96	127.77	58.83	56.02	60.1	132.3	144.09	129.75
FANhyb_icon00012675_a.1.g00001.1	127.83	114.31	156.53	140.6	166.01	159.37	162.12	154.48	142.44	157.82	142.1	145.57
FANhyb_rscf00001329.1.g00002.1	127.79	91.41	154.08	120.51	115.77	120.15	93.25	91.21	95.87	107.18	107.57	113.25
FANhyb_icon00001133_a.1.g00001.1	127.66	152.52	126.66	108.77	113.21	112.97	91	82.52	83.85	94.7	85.95	94.55
FANhyb_rscf00004191.1.g00001.1	127.64	102.66	133.64	180.39	180.7	181.19	195.39	192.25	190.69	218.52	219.98	221.62
FANhyb_icon00044342_a.1.g00001.1	127.61	119.36	101.47	136.08	125.16	110.18	90.39	98.86	81.17	82.18	93.12	76.13
FANhyb_icon00020209_a.1.g00001.1	127.54	140.03	112.73	117.85	111.79	118.54	84.55	86.2	88.92	100.63	89.15	102.38
FANhyb_rscf00001657.1.g00002.1	127.43	140.45	138.11	104.78	112.41	116.43	136.83	135.38	138.67	137.81	145.61	135.37
FANhyb_rscf00000088.1.g00011.1	127.32	129.25	172.31	259.03	261.84	268.15	151.49	138.89	144.33	268.59	302.93	313.78
FANhyb_rscf00000831.1.g00007.1	127.29	84.76	65.55	212.37	207.51	201.54	169.98	152.11	159.64	203.57	208.16	200.61
FANhyb_rscf00003970.1.g00001.1	127.17	120.62	118.07	146.94	137.4	147.44	88.82	96.46	89.11	107.37	101.11	87.16
FANhyb_rscf00001090.1.g00002.1	127.13	125.17	120.41	101.53	109.65	100.96	147.67	128.86	122.13	84.28	85.89	76.85
FANhyb_icon00034837_a.1.g00001.1	127.11	93.25	81.11	166.48	174.11	156.14	142.97	131.08	138.83	145.65	139.66	118.51
FANhyb_icon19168329_o.1.g00001.1	127.03	164.31	195.21	140.23	136.44	133.56	254.31	237.88	227.27	195.93	200.95	198.51
FANhyb_rscf00000129.1.g00002.1	127.02	125.7	136.33	77.63	78.48	75.52	80.98	77.43	74.88	68.27	71.24	71.11
FANhyb_rscf00000489.1.g00003.1	126.95	129.61	140.45	132.89	124.21	127.11	110.49	118.39	119.59	146.79	118.61	127.12
FANhyb_icon00050925_a.1.g00001.1	126.91	123.06	98.72	241.63	296.17	252.63	217.73	228.27	233.03	285.81	314.96	303.29
FANhyb_icon00003552_a.1.g00001.1	126.83	146.2	116.75	93.8	92.31	105.15	71.83	67.41	73.85	76.37	83.92	79.59
FANhyb_icon00021799_a.1.g00001.1	126.79	132.18	129.49	120.83	106.94	111.73	102.57	108.15	110.54	103.29	107.59	110.74
FANhyb_rscf00000764.1.g00006.1	126.7	148.35	116.87	76.64	74.57	79.92	70.99	72.55	71.23	68.35	65.88	66.02
FANhyb_rscf00000449.1.g00003.1	126.61	82.38	61.63	266.99	267.91	215.54	381.13	369.71	370.56	357.19	337.33	390.03
FANhyb_rscf00003654.1.g00002.1	126.52	138.81	116.73	154.05	160.18	152.05	101.69	98.67	93.63	134.36	141.11	129.99
FANhyb_icon00001608_a.1.g00001.1	126.44	104.63	82.92	101.07	100.03	102.78	57.8	65.46	75.66	90.26	101.86	95.52
FANhyb_rscf00000169.1.g00002.1	126.22	174.5	151.39	93	90.51	94.73	123.15	121.95	121.48	95.29	89.4	86.56
FANhyb_icon00001646_a.1.g00001.1	126.03	82.3	61.58	174.35	158.63	165.65	145.54	159.23	147.53	153.21	152.09	139.91
FANhyb_rscf00001223.1.g00003.1	126.02	114.81	110.88	115.98	107.44	106.49	94.77	87.37	94.91	80.73	83.37	79.69
FANhyb_rscf00000563.1.g00005.1	125.87	122.69	119.42	127.1	123.5	128.05	139.81	134.66	137.17	137.91	141.54	139.85
FANhyb_rscf00006367.1.g00001.1	125.8	83.54	68.99	81.86	85.04	84.64	99.52	95.3	98.59	65.81	66.39	71.14
FANhyb_rscf00000777.1.g00001.1	125.79	131.98	128.23	179.12	173.99	181.12	197.75	192.19	196.95	149.88	146.52	151.24
FANhyb_icon00013717_a.1.g00001.1	125.78	84.04	73.63	134.03	117.91	123.92	119.83	117.37	116.35	133.28	145.65	146.22
FANhyb_rscf00002098.1.g00004.1	125.69	86.76	89.63	105.18	95.88	109	107.93	113.39	113.43	104.76	106.63	100.81
FANhyb_rscf00000250.1.g00001.1	125.68	163.77	185	201.71	196.79	200.02	224.65	213.06	211.68	221.03	231.44	222.35
FANhyb_icon00004964_a.1.g00001.1	125.61	158.89	132.66	719.11	728.53	697.64	187.82	184.11	187.4	592.11	582.29	598.53
FANhyb_rscf00006466.1.g00001.1	125.58	130.75	102.76	90.56	100.13	89.52	62.19	61.03	55.72	69.41	73.44	68.79
FANhyb_icon00036988_a.1.g00001.1	125.55	76.1	78.67	187.23	155.63	135.69	99.01	129.47	100.21	146.79	166.03	148.04
FANhyb_rscf00000302.1.g00001.1	125.43	145.42	126.42	97.93	97.94	99.21	94.74	84.36	88.42	86.03	92.38	89.55
FANhyb_rscf00000399.1.g00007.1	125.27	56.25	43.59	127.99	131.83	129.23	181.69	212.79	183.55	152.63	156.1	173.47
FANhyb_rscf00001655.1.g00004.1	125.08	65.45	60.9	214.02	217.83	217.43	191.23	198.68	213.4	243.42	250.02	255.06
FANhyb_rscf00000923.1.g00002.1	124.92	128.91	135.72	127.85	125.81	127.09	91.99	93.83	103.33	104.95	108.71	103.31
FANhyb_icon00046425_a.1.g00001.1	124.86	70.74	49.13	143.16	138.5	152.92	186.52	180.98	177	132.17	139.91	171.74
FANhyb_icon00017096_a.1.g00001.1	124.81	123.83	125.55	199.63	160.82	210.45	69.85	79.26	66.81	145.74	159.71	172.67
FANhyb_icon00001121_a.1.g00001.1	124.78	54.26	54.41	165.56	180.97	158.2	170.98	184.8	189.1	159.57	141.66	150.92
FANhyb_icon00002004_a.1.g00001.1	124.58	125.81	123.11	135.99	129.13	138.89	145.66	155.44	152.7	154.87	149.03	135.27
FANhyb_icon00033209_a.1.g00001.1	124.57	99.7	110.72	73.57	91.38	86.08	72.16	64.23	71.24	60.02	72.98	97.16
FANhyb_icon00012292_a.1.g00001.1	124.31	123.11	119.47	87.78	87.77	82.32	100.43	114.22	100.6	75.87	73.14	80.64
FANhyb_icon18122415_s.1.g00001.1	124.3	134.54	121.09	42.95	68.28	41.31	87.71	85.59	59.23	51	51.81	48.51
FANhyb_rscf00000866.1.g00006.1	123.94	122.51	158.29	75.25	68.83	76.08	140.69	132.61	139.14	84.17	88.32	88.04
FANhyb_rscf00000153.1.g00011.1	123.87	118.72	187.07	137.64	136.06	138.99	174.17	169.24	171.79	155.26	153.91	160.23
FANhyb_icon00029976_a.1.g00001.1	123.67	101.53	95.06	125.25	154.05	155.13	64.73	87.38	83.38	140.19	110.98	124.03
FANhyb_icon00022624_a.1.g00001.1	123.65	106.01	110.13	192.63	154.97	174.67	85.63	105.68	85.11	165.03	125.34	143.7
FANhyb_icon18658893_s.1.g00001.1	123.6	96.05	118.51	70.09	68.96	70.53	125.49	120.29	89.91	46.07	50.27	43.22
FANhyb_rscf00000745.1.g00001.1	123.59	102.56	77.93	104.35	122.35	115.84	105.53	108.84	111.35	85.51	94.63	85.14
FANhyb_icon18743551_s.1.g00001.1	123.48	129.33	93.25	70.85	74.79	68.39	59.24	59.45	62.44	54.09	51.38	51.49
FANhyb_icon17091058_o.1.g00001.1	123.46	104.23	79.96	182.74	172.46	168.93	157.24	189.34	193.36	183.24	181.81	191.89
FANhyb_icon00031506_a.1.g00001.1	123.4	70.56	62.43	159.7	153.31	143.15	136.78	162.88	165.94	136.57	186.33	142.87
FANhyb_icon00002549_a.1.g00001.1	123.24	114.56	102.8	110.41	106.93	111.32	88.14	87.75	89.05	87.74	85.97	89.7
FANhyb_rscf00001421.1.g00001.1	123.2	126.16	118.45	61.29	59.53	62.24	56.69	52.15	52.93	43.53	46.68	48.39
FANhyb_rscf00000169.1.g00010.1	123.11	163.78	133.71	65.01	58.05	69.91	86.38	83.46	83.72	62.18	62.85	59.18
FANhyb_rscf00000678.1.g00007.1	123.08	103.22	128.28	96.23	88.84	93.05	92.95	90.19	96.93	80.57	84.92	78.59
FANhyb_rscf00001934.1.g00002.1	123.08	84.05	80.33	200.63	196.74	178.87	220.87	214.64	237.5	220.09	226.91	232.19
FANhyb_rscf00000291.1.g00001.1	123.06	79.07	98.5	88.04	86.02	89.21	136.63	114.17	129.66	78.25	81.16	79.11
FANhyb_icon00029215_a.1.g00001.1	122.98	125.54	108.08	133.51	143.62	128.91	116.7	139.69	130.36	115.53	110.47	101.49
FANhyb_rscf00000135.1.g00005.1	122.98	113	117.71	57.78	60.16	51.44	88.71	96.32	93.12	51.69	49.02	49.49
FANhyb_icon15044401_s.1.g00001.1	122.89	147.28	138.08	88.05	74.04	67.46	84.2	54.83	75.4	76.6	80.82	59.01
FANhyb_rscf00000180.1.g00012.1	122.82	131.01	159.54	65.25	65.66	69.04	119.96	111.39	115.91	86.23	88.7	87.33
FANhyb_icon00027230_a.1.g00001.1	122.81	108.02	68.43	83.34	72.31	79.19	127.5	147.2	116.15	75.6	75.06	62.65
FANhyb_rscf00001317.1.g00001.1	122.73	108.36	104.81	135.82	128.71	128.8	133.45	136.84	133.36	127.73	121.41	131.82
FANhyb_rscf00000403.1.g00008.1	122.72	132.03	92.42	22.13	21.64	22.83	54.78	58.3	52.61	15.15	13	13.61
FANhyb_icon00000599_a.1.g00001.1	122.64	48.8	47.81	230.67	235.54	219.74	543.77	480.04	563.97	446.17	468.03	477.62
FANhyb_rscf00000060.1.g00011.1	122.46	116.75	126.61	69.21	67.66	70.96	126.46	127.03	127.59	81.48	80.07	79.82
FANhyb_icon00022139_a.1.g00001.1	122.37	111.11	90.04	195.72	225.23	196.76	138.74	133.28	138.64	157.55	155.07	167.04
FANhyb_rscf00000552.1.g00005.1	122.33	116.22	134.87	76.1	70.89	72.47	89.78	84.69	81.01	66.36	71.08	69.6
FANhyb_rscf00001424.1.g00001.1	122.24	120.67	84.86	146.77	162.04	151.33	100.27	108.24	119.27	141.19	134.09	136.84
FANhyb_icon00005012_a.1.g00001.1	122.11	113.32	112.81	203.9	242.1	204.99	75.34	96.14	76.91	144.29	159.91	144.91
FANhyb_icon00031743_a.1.g00001.1	121.98	70.83	90.61	169.53	181.68	150.86	100.18	152.75	149.63	140.33	151.81	143.33
FANhyb_rscf00000760.1.g00003.1	121.97	99.47	95.02	239.99	231.16	221.1	131.31	138.86	120.49	142.79	143.15	147.64
FANhyb_icon00009374_a.1.g00001.1	121.75	77.25	113.87	136.87	145.74	129.99	127.38	125.11	126.65	117.83	127.06	126.31
FANhyb_icon00055890_a.1.g00001.1	121.74	79.62	93.88	61.42	54.92	60.8	65.8	76.34	79.05	46.41	42.73	42.25
FANhyb_icon00026520_a.1.g00001.1	121.73	64.79	87.79	151.31	134.6	156.83	131.86	124.05	129.1	166.65	164.29	178.99
FANhyb_rscf00000376.1.g00006.1	121.58	104.85	105.49	106.38	105.69	103.46	116.67	106.12	109.32	82.97	89.2	89.98
FANhyb_icon00001579_a.1.g00001.1	121.41	95.24	83.23	254.39	258.76	264.57	140.3	142.39	146.33	258.84	256.6	264.82
FANhyb_icon00003283_a.1.g00001.1	121.34	72.85	72.12	240.33	204.67	225.48	239.64	240.16	269.12	248	261.05	264.38
FANhyb_rscf00000805.1.g00004.1	121.25	132.47	104.74	109.83	115.55	112.06	90.12	97.17	86.45	101.69	92.16	99.1
FANhyb_icon00027124_a.1.g00001.1	121.24	72.83	35.36	390.26	404.88	405.04	309.65	310.14	315.49	100.53	110.86	108.82
FANhyb_rscf00003625.1.g00001.1	121.15	105.29	139.35	104.91	101.8	100.46	156.4	145.74	154.48	111.59	109.46	108.57
FANhyb_rscf00000046.1.g00005.1	121.13	133.7	121.11	156.49	156.9	151.22	219.08	231.69	222.6	187.37	177.05	178.43
FANhyb_icon00005991_a.1.g00001.1	121.12	60.02	101.1	65.53	74.41	88.97	78.27	76.96	84.76	79.57	115.46	101.65
FANhyb_icon00023264_a.1.g00001.1	121.02	114.07	126.79	184.08	180.67	176.42	86.2	72.58	78.04	165.41	159.52	169.48
FANhyb_rscf00000283.1.g00011.1	121.01	108.01	157.63	172.24	155.54	166.95	192.2	182.1	189.78	188.59	192.78	185.78
FANhyb_icon00003989_a.1.g00001.1	121.01	129.92	108.23	110.54	116.6	107.11	71.66	80.73	73.87	89.22	85.78	83.85
FANhyb_rscf00000829.1.g00001.1	121.01	90.76	119.36	42.22	43.08	42.92	91.28	96.08	92.73	35.58	31.42	34.07
FANhyb_rscf00000158.1.g00005.1	120.93	119.23	133.12	81.57	81.28	84.44	79.86	72.95	71.57	72.26	77.49	78.27
FANhyb_icon00000816_a.1.g00001.1	120.84	113.45	130.05	105.06	101.75	102.65	91.87	93.56	97.2	88.04	86.85	85.03
FANhyb_icon00012386_a.1.g00001.1	120.74	90.42	77.23	164.21	159.9	174.2	434.06	434.26	411.84	211.21	225.79	222.02
FANhyb_rscf00000023.1.g00016.1	120.74	80.46	23.91	328.87	286.91	307.75	490.09	516.06	550.05	155.31	149.95	148.88
FANhyb_icon00029050_a.1.g00001.1	120.69	102.44	88.91	112.53	132.29	126.71	85.72	76.41	91.5	90.87	88.02	83.46
FANhyb_icon00001179_a.1.g00001.1	120.68	85.54	84.99	91.12	89.72	80.54	154.69	154.74	151.11	96.24	98.42	95.32
FANhyb_rscf00000270.1.g00016.1	120.62	113.28	204.73	105.91	102.32	102.17	266.9	264.42	242.3	181.89	185.99	188.58
FANhyb_icon18348831_s.1.g00001.1	120.5	110.29	101.63	43.63	41.23	44.57	86.66	82.53	74.08	35.01	28.67	32.46
FANhyb_rscf00000119.1.g00010.1	120.45	75.97	92.51	257.13	254.31	241.09	267.31	253.96	260.62	117.43	120.98	114.95
FANhyb_rscf00000092.1.g00009.1	120.44	130.96	136.96	129.59	128.56	125.93	156.98	159.05	173.88	130.89	122.2	133.52
FANhyb_rscf00000554.1.g00006.1	120.42	75.12	84.35	95.21	98.96	83.82	131.82	118.61	122.91	97.23	108.66	104.74
FANhyb_icon00047086_a.1.g00001.1	120.41	91.96	70.07	89.47	105.82	92.09	122.8	119.39	123.61	102.61	93.31	91.31
FANhyb_icon00001313_a.1.g00001.1	120.35	124.2	124.85	135.2	136.47	142.13	195.05	189.63	207.69	153.42	157.97	170.65
FANhyb_rscf00001416.1.g00002.1	120.29	132.26	123.97	86.86	86.08	89.57	72.67	68.67	65.51	70.47	70.67	68.67
FANhyb_rscf00000276.1.g00004.1	120.27	123.3	124.16	100.83	99.49	94.51	89.78	84.15	84.68	79.36	86.36	79.48
FANhyb_icon00026235_a.1.g00001.1	120.22	119.45	114.26	90.43	68.93	84.89	91.98	83	92.38	74.36	63.61	65.34
FANhyb_icon00028892_a.1.g00001.1	120.22	52.45	43.95	191.37	189.64	203.94	141.49	166.78	191.72	221.03	215.36	247.09
FANhyb_rscf00001116.1.g00002.1	120.19	110.23	107.89	62.95	60.1	70.45	119.2	116.92	115.12	67.91	70.86	72.31
FANhyb_rscf00000126.1.g00015.1	120.11	104.08	103.17	97.52	91.48	100.45	70.52	72.75	81.6	72.73	67.11	68.7
FANhyb_rscf00000187.1.g00015.1	119.83	78.25	69.58	114.35	112.64	113.57	164.17	154.45	158.84	109.39	103.05	100.31
FANhyb_icon00000347_a.1.g00001.1	119.76	81.82	78.46	93.03	92.03	85.01	72.64	78.49	64.58	75.1	64.5	72.7
FANhyb_icon00009482_a.1.g00001.1	119.69	134.8	162.01	108.43	105.54	110.97	163.99	159.46	159.97	157.77	149.44	170.27
FANhyb_rscf00000719.1.g00003.1	119.58	115.82	127.82	106.99	107.85	112.25	86.4	81.56	79.23	99.65	98.77	90.54
FANhyb_icon00002699_a.1.g00001.1	119.58	117.56	115.19	120.72	128.62	117.64	83.96	85.7	82.39	72.43	81.76	86.06
FANhyb_rscf00000024.1.g00033.1	119.57	110.87	120.99	148.94	152.74	163.81	114.02	113.24	115.78	147.64	145.94	146.6
FANhyb_rscf00000027.1.g00013.1	119.38	67.56	65.34	134.85	131.65	122.39	146.7	154.18	149.47	130.17	134.9	142.83
FANhyb_rscf00000873.1.g00002.1	119.28	227.73	133.7	956.87	958.02	980.12	164.9	165.22	168.16	928.83	927.58	935.22
FANhyb_rscf00000353.1.g00010.1	119.21	135.82	116.02	54.72	56.37	59.59	58.54	60.17	58.09	49.39	49.54	49.95
FANhyb_icon00035436_a.1.g00001.1	119.18	114.43	99.18	106.58	101.55	98.81	92.92	85.97	87.39	92.4	84.68	84.93
FANhyb_icon00017728_a.1.g00001.1	119.15	94.98	77.33	100.03	123.29	120.34	241.6	236.35	280.7	159.06	134.55	167.64
FANhyb_rscf00000042.1.g00004.1	119.14	120.21	154.32	71.43	70.68	68.18	141.28	136.07	145.98	77.91	79.23	81.35
FANhyb_icon00016690_a.1.g00001.1	119.03	99.16	93.37	238.68	266	253.39	183.16	185.71	178.24	284.76	312.12	308.11
FANhyb_icon00027632_a.1.g00001.1	119.02	112.56	126.73	249.92	259.99	250.85	89.67	95.76	85.75	218.83	178.13	194.72
FANhyb_icon00005311_a.1.g00001.1	119.02	113.46	125.81	139.25	137.54	134.63	110.91	100.05	108.97	135.88	133.92	141.43
FANhyb_rscf00004667.1.g00001.1	118.92	114.96	98.6	286.56	299.94	307.87	246.34	247.8	252.26	290.55	280.74	298.6
FANhyb_icon00012836_a.1.g00001.1	118.76	69	84.25	182.99	162.29	165.46	120.62	134.12	146.58	166.66	161.6	159.84
FANhyb_rscf00001051.1.g00001.1	118.75	99.2	126.43	108.49	100.86	110.32	134.73	134.29	142.88	115.76	111.77	118.14
FANhyb_rscf00000832.1.g00005.1	118.7	98.25	94.82	138.05	140.06	133.95	106.31	105.72	115.04	118.44	122.67	115.65
FANhyb_rscf00000094.1.g00024.1	118.61	111.11	135.38	133.27	133.15	127.51	99.92	103.21	115.21	110.14	121.96	124.1
FANhyb_rscf00002295.1.g00001.1	118.56	136.61	106.69	71.94	67.32	64.84	81.8	80.51	80.02	64.37	67.49	61.7
FANhyb_icon00004306_a.1.g00001.1	118.43	100.43	83.48	130.8	126.2	133.24	122.83	120.85	134.71	133.96	139.05	134.8
FANhyb_rscf00001455.1.g00002.1	118.36	116.88	114.53	103.9	99.5	102.07	101.48	92.24	98.23	105.03	103.26	105.55
FANhyb_rscf00000101.1.g00008.1	118.17	150.28	115.43	103.23	101.3	99.26	111.79	114.08	126.52	83.7	85.08	83.4
FANhyb_icon00004461_a.1.g00001.1	118.08	192.93	140.97	91.76	87.43	97.37	121.36	130.65	140.5	78.67	73.22	70.6
FANhyb_icon16548725_s.1.g00001.1	118.04	97.41	117.8	115.37	105.35	107.04	83.2	79.65	71.59	98.27	86.52	74.27
FANhyb_rscf00000294.1.g00001.1	117.92	149.01	206.93	138.27	128.89	140.16	222.24	224.44	229.34	191.4	192.13	211.01
FANhyb_rscf00000837.1.g00003.1	117.89	141.88	109.29	80.61	81.98	85.34	61.51	60.3	59.8	75.56	77.92	73.99
FANhyb_icon14742647_s.1.g00001.1	117.79	135.82	96.32	70.41	75.77	69.01	60.95	50.38	60.97	53.52	55.14	60.23
FANhyb_icon00037625_a.1.g00001.1	117.77	123.61	119.59	101.3	104.42	100.75	81.39	101.6	100.71	102.49	81.75	84.14
FANhyb_rscf00000175.1.g00017.1	117.75	83.27	58.59	123.24	116.07	117.85	124.25	124.81	138.14	108.35	108.51	105.38
FANhyb_icon00026584_a.1.g00001.1	117.72	120.23	111.8	128.01	137.62	142.9	145.86	125.85	154.64	143.32	145.81	144.53
FANhyb_icon00041270_a.1.g00001.1	117.71	121.83	152.04	33.93	42.14	44.46	105.64	91.46	97.99	42.89	44.97	43.73
FANhyb_rscf00000260.1.g00008.1	117.69	110.97	110.43	175.72	186.11	174.61	157.14	154.99	173.51	181.89	168.8	187.18
FANhyb_rscf00000772.1.g00009.1	117.61	147.98	105.35	107.22	110.08	104.19	70.32	78.98	67.62	90.51	84.67	79.89
FANhyb_rscf00004687.1.g00001.1	117.59	108.23	123.65	65.49	72.97	78.37	57.66	57.63	52.7	69.67	66.96	62.69
FANhyb_rscf00000002.1.g00004.1	117.53	106.13	143.81	79.57	77.32	85.91	86.91	85.84	87.2	79.66	84.54	83.22
FANhyb_icon19223255_s.1.g00001.1	117.45	125.59	82.26	105.78	104.99	86.33	40.77	42.84	35.85	79.23	87.58	78.29
FANhyb_rscf00000007.1.g00042.1	117.4	107.74	164.21	93.18	90.31	93.53	198.7	183.78	193.09	116.01	112.74	121.12
FANhyb_icon00034048_a.1.g00001.1	117.28	129.78	104.89	152.25	167.97	158.42	94.94	116.15	96.2	139.62	136.41	127.29
FANhyb_rscf00000500.1.g00003.1	117.27	141.59	127.23	178.65	192.25	183.22	135.34	148.02	149.17	180.11	190.25	184.76
FANhyb_icon00011052_a.1.g00001.1	117.25	109.37	137.03	104.78	109.63	81.04	90.29	86.94	82.4	86.28	84.5	82.65
FANhyb_icon00041619_a.1.g00001.1	116.98	131.87	118.98	124.23	117.01	96.11	52.03	60.88	45.17	104.38	107.08	88.36
FANhyb_rscf00002935.1.g00001.1	116.98	150.69	133.41	73.28	75.14	79.85	82.95	79.18	82.8	70.44	71.83	68.17
FANhyb_rscf00000182.1.g00005.1	116.91	118	120.47	173.79	186.25	181.96	94.4	93.16	97.78	146.24	159.83	160.98
FANhyb_rscf00003394.1.g00001.1	116.85	123.63	94.19	235.46	228.71	220.95	70.47	79.61	80.64	163.14	160.94	158.23
FANhyb_rscf00000709.1.g00002.1	116.7	122.12	116.9	54.99	53.44	50.86	77.58	73.15	74.68	46.34	44.75	49
FANhyb_rscf00000561.1.g00008.1	116.68	62.56	58.96	223.44	228.3	205.75	366.77	381.03	343.95	313.34	307.35	330.4
FANhyb_rscf00003982.1.g00001.1	116.63	112.19	101.6	106.84	106.15	93.38	62.64	61.28	59.03	79.13	78.06	75.95
FANhyb_rscf00004692.1.g00001.1	116.56	151.16	119.26	62.2	64.27	67.73	50.41	48.26	53.89	48.59	55.75	58.81
FANhyb_rscf00003740.1.g00001.1	116.48	127.7	109.01	150.68	158.8	155.53	115.45	116.24	114.38	155.38	143.6	151.68
FANhyb_icon00000908_a.1.g00001.1	116.27	107.26	91	170.93	155.1	167.56	83.56	82.01	85.67	118.38	113.07	122.58
FANhyb_icon00035034_a.1.g00001.1	116.03	69.04	58.76	202.24	188.93	214.78	125.38	133.81	133.24	197.96	174.44	196.64
FANhyb_rscf00000742.1.g00006.1	115.96	155.11	125.96	98.2	100.8	97.82	66.87	69.75	63.36	90.24	90.15	91.66
FANhyb_rscf00000925.1.g00004.1	115.9	142.4	94.09	59.97	67.02	58.28	65.02	67.26	55.58	52.66	55.09	51.72
FANhyb_icon00001700_a.1.g00001.1	115.89	136.23	125.91	90.9	87.99	90.69	101.1	100.88	101.85	86.74	93.58	87.03
FANhyb_icon00001730_a.1.g00001.1	115.73	97.75	105.72	134.49	166.04	185.22	97.86	121.59	137.85	147.78	139.61	155.38
FANhyb_rscf00001238.1.g00004.1	115.37	117.23	99.38	72.52	68.44	69.35	67.3	64.37	65.58	57.63	60.48	56.39
FANhyb_icon00005131_a.1.g00001.1	115.15	104.11	87.07	96.05	89.25	73.2	64.3	67.05	76.82	65.27	48.52	61.87
FANhyb_rscf00005426.1.g00001.1	115.14	152.63	115.32	1074.07	1067.8	1078.21	190.24	196.06	199.56	1063.96	1074.12	1108.42
FANhyb_rscf00003946.1.g00001.1	115.14	96.63	52.78	427.61	390.92	391	127.69	136.3	161.19	478.89	498.68	480.09
FANhyb_rscf00002298.1.g00001.1	115.09	77.71	86.03	75.12	75.26	85.62	108.11	108.48	107.17	88.84	82.05	81.17
FANhyb_rscf00001467.1.g00001.1	115.02	85.26	96.05	240.67	247.5	240.84	302.24	315.77	316.13	353.74	364.16	338.62
FANhyb_icon00002744_a.1.g00001.1	114.84	116.42	104.29	127.81	131.23	124.3	64.55	72.56	68.08	106.16	95.86	101.27
FANhyb_icon00009588_a.1.g00001.1	114.81	122.22	77.38	10.47	11.88	13.32	91.74	78.59	75.65	9.89	7.8	4.27
FANhyb_icon00006127_a.1.g00001.1	114.73	79.33	93.52	142.13	121.28	129.12	143.18	126.2	119.11	120.03	117.4	130.6
FANhyb_rscf00001215.1.g00002.1	114.73	126.94	132.04	93.22	99.51	87.25	94.67	102.88	101.94	85.2	94.81	81.3
FANhyb_rscf00000587.1.g00006.1	114.69	118.59	127.41	78.6	80.48	85.86	61.13	58.77	60.9	65.84	66.44	64.55
FANhyb_rscf00000720.1.g00004.1	114.69	105.52	125.51	64.56	62.62	68.7	78.82	67.79	70.28	81.6	88.21	85.64
FANhyb_rscf00000383.1.g00002.1	114.63	103.29	230.86	66.97	61.62	70.53	254.28	251.22	257.09	144.81	138.12	139.26
FANhyb_rscf00000128.1.g00011.1	114.57	133.33	112.29	101.37	101.35	104.4	124.79	121.41	121.4	112.24	107.57	112.13
FANhyb_rscf00005111.1.g00001.1	114.54	125.92	115.25	87.16	87.17	85.73	89.95	88.49	84.76	77.11	80.71	81.57
FANhyb_rscf00001110.1.g00002.1	114.52	80.46	56.75	112	116.18	117.72	144.58	165.15	150.87	111.38	115.01	108.87
FANhyb_rscf00000068.1.g00006.1	114.39	92.55	93.91	126.18	126.04	127.99	116.01	115.85	116.13	114.36	117.25	114.93
FANhyb_rscf00002071.1.g00001.1	114.31	98.56	67.64	117.64	116.59	118.92	157.25	160.71	163.53	113.87	118.26	125.13
FANhyb_icon00006011_a.1.g00001.1	114.29	106.73	177.54	99.89	98.2	107.56	117.45	121.4	112.7	104.27	100.42	102.49
FANhyb_icon00043538_a.1.g00001.1	114.27	115.12	149.88	118.46	114.89	121	119.17	113.4	99.51	116.32	94.55	104.77
FANhyb_rscf00002022.1.g00001.1	114.24	123.33	127.24	265.98	270.75	292.08	95.67	90.96	86.98	256.35	266.25	266.43
FANhyb_rscf00000096.1.g00022.1	113.96	82.12	96.58	205.03	207.69	214.99	136.41	141.82	143.79	192.65	181.89	192.71
FANhyb_icon00013950_a.1.g00001.1	113.74	114.98	111.46	555.9	596.37	568.03	112.89	137.8	121.6	568.8	543.75	561.65
FANhyb_icon20041895_s.1.g00001.1	113.72	53.83	47.64	219.52	213.91	209.89	265.34	278.16	310.39	284.87	288.38	287.73
FANhyb_icon00001074_a.1.g00001.1	113.71	113.72	116.86	160.51	171.43	157.45	72.02	73.66	75.21	159.5	152.43	156.94
FANhyb_rscf00003198.1.g00002.1	113.58	138.19	107.33	153.56	155.13	153.64	117.56	122.74	138.26	134.96	130.55	135.88
FANhyb_icon00032209_a.1.g00001.1	113.58	142.28	103.88	71.1	58.51	65.41	86.68	75.5	66.94	71.9	51.79	66.36
FANhyb_icon00027580_a.1.g00001.1	113.5	101.71	150.84	103.54	107.02	109.95	158.77	161.12	170.47	141.96	144.19	148.2
FANhyb_icon00001101_a.1.g00001.1	113.5	78.51	90.95	150.75	136.21	151.17	213.81	197.26	256.58	171.87	165.25	178.91
FANhyb_icon18625373_o.1.g00001.1	113.46	136.02	128.44	70.32	72.69	57.09	65.95	54.93	72.88	65.78	60.85	47.08
FANhyb_icon00035119_a.1.g00001.1	113.38	87.87	91.84	60.04	81.05	71.33	63.38	76.18	77.74	70.79	57.75	55.61
FANhyb_icon00001948_a.1.g00001.1	113.24	91.3	99.64	93.23	86.94	99.09	105.66	110.23	91.38	87.51	100.39	101.87
FANhyb_rscf00000111.1.g00017.1	113.19	116.14	124.13	74.23	69.83	76.39	97.86	92.41	92.17	62.31	66.69	65.94
FANhyb_rscf00000452.1.g00007.1	113.15	130.52	121.37	66.52	63.74	67.7	92	85.92	87.08	69.51	73.48	72.7
FANhyb_rscf00000085.1.g00019.1	113.08	139.33	117.07	96.85	97.53	102.26	85.78	82.83	75.75	94.46	92.68	91.96
FANhyb_icon00023257_a.1.g00001.1	112.88	132.95	89.44	513.3	533.41	496.61	160.68	159.63	161.24	479.4	476.51	480.14
FANhyb_rscf00000022.1.g00025.1	112.67	107.12	118.63	74.18	68.05	68.71	103.5	97.75	90.21	77.17	71.43	81.33
FANhyb_rscf00000027.1.g00037.1	112.61	110.18	92.69	103.67	100.15	112.04	92.64	100.42	105.53	92.28	88.55	86.19
FANhyb_rscf00006544.1.g00001.1	112.58	112.8	108.71	69.36	70.65	73.23	60.06	57.89	58.67	54.24	53.43	56.37
FANhyb_icon00011139_a.1.g00001.1	112.43	82.37	62.35	180.65	204.27	163.92	196.58	233.97	199.16	205.83	196.71	224.87
FANhyb_icon00028779_a.1.g00001.1	112.19	109.36	94.65	112.42	112.71	112.07	73.5	91.96	79.99	92.67	97.21	91.24
FANhyb_icon00017365_a.1.g00001.1	112.13	71.29	53	211.86	194.3	190.29	339.66	325.91	318.46	91	101.41	88.57
FANhyb_rscf00000366.1.g00006.1	112.08	128.85	126.32	123.97	124.31	129.72	60.37	57.23	64.07	112.94	114.34	119.25
FANhyb_rscf00007096.1.g00002.1	112.07	136.03	131.1	115.71	119.06	132.24	116.01	112.05	114.72	107.21	117.08	128.28
FANhyb_rscf00000247.1.g00003.1	112.06	98.79	100.54	64.7	63.3	62.48	60.98	60.1	57.96	51.11	50.15	53.38
FANhyb_rscf00003165.1.g00002.1	111.96	71.56	71.22	121.11	134.19	124.59	187.96	187.48	173.69	149.17	155.41	151.77
FANhyb_rscf00002098.1.g00001.1	111.91	100.12	76.08	102.41	100.9	98.65	82.66	87.05	88.69	78.46	93.73	79.94
FANhyb_icon00028674_a.1.g00001.1	111.87	89.69	65.08	110.45	115.22	107.52	145.21	193.51	167.89	118.23	103.04	108.71
FANhyb_rscf00000146.1.g00014.1	111.81	127.39	121.52	103.49	111.39	114.07	63.26	59.05	60.63	100.68	96.88	106.79
FANhyb_icon00010790_a.1.g00001.1	111.77	86.19	69.06	57.01	62.01	60.6	61.51	80.48	75.51	51.02	45.55	44.02
FANhyb_icon00007316_a.1.g00001.1	111.75	124.48	99.52	132.53	153.81	132.06	81.16	89.7	83.61	121.9	125.74	120.72
FANhyb_icon00000393_a.1.g00001.1	111.72	96.93	96.17	91.4	95.26	85.06	88.21	81.15	83.34	81.28	91.79	90.09
FANhyb_icon00026386_a.1.g00001.1	111.71	112.87	82.25	105.43	106.79	77.02	36.58	53.11	52.47	51.24	67.01	66.3
FANhyb_icon00053019_a.1.g00001.1	111.71	112.87	82.25	105.43	106.79	77.02	36.58	53.11	52.47	51.24	67.01	66.3
FANhyb_icon00000370_a.1.g00001.1	111.67	77.28	70.33	97.3	98.6	93.93	123.21	106.35	126.65	103.33	102.65	108.59
FANhyb_icon00017123_a.1.g00001.1	111.64	71.22	65.26	116.95	114.72	99.36	95.68	109.17	98.97	117.96	108.26	114.91
FANhyb_icon00030684_a.1.g00001.1	111.63	78.61	105.47	98.5	101.37	98.39	113.79	109.37	115.29	112.2	108.24	99.42
FANhyb_rscf00002537.1.g00001.1	111.59	93.39	105.67	144.32	137.37	129.78	135.08	134.7	129.27	131.33	137.67	135.33
FANhyb_icon17274912_o.1.g00001.1	111.58	107.88	95.91	78.22	76.14	89.26	83.29	82.81	84.07	61.21	67.36	62.19
FANhyb_rscf00002564.1.g00001.1	111.52	83.45	106.76	159.9	155.73	153.13	167.1	169.46	161.41	152.97	161.46	170.68
FANhyb_rscf00000059.1.g00014.1	111.31	79.87	191.3	66.82	63.83	68.43	177.02	171.68	172.23	92.89	91.15	94.21
FANhyb_icon00018916_a.1.g00001.1	111.13	107.23	115.62	107.78	101.52	112.24	58.04	77.34	66.16	82.63	78.35	74.66
FANhyb_rscf00000187.1.g00004.1	111.13	89.47	57.95	109.74	112.37	109.19	105.98	103.09	107.53	99.15	107.7	102.39
FANhyb_icon00050818_a.1.g00001.1	111.08	62.64	57.93	219.94	227.39	209.35	321.56	374.9	305.91	96.07	79.58	86.69
FANhyb_icon00002331_a.1.g00001.1	111.04	113.33	119.83	127.64	136.85	121.13	70.65	75.64	69.55	103.96	105.32	107.06
FANhyb_rscf00000503.1.g00004.1	110.98	117.03	118.14	94.46	93.17	96.05	93.93	95.55	96.28	75.6	78.84	80.34
FANhyb_rscf00000003.1.g00048.1	110.96	102.23	100.63	131.6	135.1	137.1	121.45	122.16	138.67	127.15	122.88	127.93
FANhyb_rscf00002331.1.g00001.1	110.86	117.79	110.77	91.17	92.69	90.72	71.89	69	68.78	81.77	79.34	79.57
FANhyb_rscf00000647.1.g00006.1	110.74	103.33	88.91	699.53	708.21	672.86	99.08	99.96	97.93	622.93	656.61	638.87
FANhyb_rscf00000319.1.g00007.1	110.71	91.02	100.09	140.74	132.86	134.02	93.01	97.83	93.69	123.18	124.72	129.43
FANhyb_icon18450875_o.1.g00001.1	110.65	81.98	86.77	84.07	64.7	96.12	54.29	54.26	71.73	70.46	53.92	49.62
FANhyb_icon16641469_o.1.g00001.1	110.57	123.81	100.66	70.96	70.58	44.44	85.24	94.24	84.43	42.07	40.39	43.39
FANhyb_rscf00001707.1.g00001.1	110.54	106.32	110.2	99.9	102.93	97.49	89.87	104.08	102.5	99.1	95.32	95.78
FANhyb_icon19118961_r.1.g00001.1	110.18	125.72	84.81	118.7	103.17	115.99	48.07	52.5	51.83	85.15	85.67	88.98
FANhyb_rscf00002672.1.g00001.1	110.17	80.34	66.81	124.07	118.83	122.09	174.51	171.07	174.47	120.94	111.11	124.81
FANhyb_rscf00002760.1.g00001.1	110.01	64.83	66.6	184.13	182.65	175.77	248.19	250.32	265.97	224.84	229.32	234.26
FANhyb_rscf00000773.1.g00006.1	109.84	86.36	77.96	85.13	74.57	78.61	78.18	84.65	88.76	52.8	55.1	53.43
FANhyb_icon19171367_o.1.g00001.1	109.81	101.55	103.61	77.99	75.25	80.88	90.46	103.1	114.42	58.91	57.29	77.73
FANhyb_icon00034054_a.1.g00001.1	109.8	91.59	105.26	175.67	168.34	168.38	172.55	146.53	153.24	165.49	177.84	166.42
FANhyb_rscf00005815.1.g00001.1	109.78	83.15	95.52	78.63	73.05	79.36	70.92	72.95	64.93	68.48	62.98	83.17
FANhyb_icon00046442_a.1.g00001.1	109.68	80.6	86.59	91.81	111.31	65.91	99.31	113.43	93	70.49	76.13	80.15
FANhyb_rscf00001455.1.g00001.1	109.66	96.96	96.22	94.68	95.94	92.19	93.13	95.6	88.83	93.86	87.16	89.59
FANhyb_rscf00000064.1.g00009.1	109.52	96.45	118.43	113.13	101.08	111.99	103.47	107.29	99.63	119.59	112.18	118.23
FANhyb_rscf00001370.1.g00001.1	109.46	134.97	117.68	22.05	19.76	20.23	105	102.48	103.04	17.12	22.34	20.23
FANhyb_icon00002288_a.1.g00001.1	109.44	56.36	62.35	20.34	16.24	18.34	136.67	137.33	143.65	14.07	13.44	12.8
FANhyb_rscf00000656.1.g00001.1	109.38	155.63	137.29	64.21	61.25	65.73	79.97	75.51	72.87	67.22	67.75	68.37
FANhyb_icon15980990_s.1.g00001.1	109.27	119.15	91.24	56.27	60.84	74.08	58.78	65.46	58.18	60.64	52.05	43.32
FANhyb_icon00028762_a.1.g00001.1	109.26	51.86	29.84	186.21	170.17	166.34	653.37	620.63	550.97	93.32	88.33	99.54
FANhyb_rscf00001346.1.g00001.1	109.19	89.99	109.92	105.33	94.26	96.56	109.08	109.19	112.4	89.06	89.46	95.43
FANhyb_icon00031235_a.1.g00001.1	109.09	144.15	140.2	62.72	74.78	69.74	58.56	68.93	75.16	74.74	71.41	68.02
FANhyb_rscf00000646.1.g00007.1	109.06	115.24	130.5	90.93	88.9	91.8	76.82	74.59	74.35	81.88	87.91	85.35
FANhyb_icon00050351_a.1.g00001.1	108.94	80.2	99.07	92.65	109.63	111.42	116.06	106.08	120.65	86.81	78.32	86.17
FANhyb_rscf00000004.1.g00037.1	108.8	85.16	95.84	150.8	139.48	146.24	333.22	335.81	354.55	194.46	198.05	194.91
FANhyb_icon00035973_a.1.g00001.1	108.79	95.5	136.43	79.83	88.02	72.29	135.22	150.24	162.68	70.8	74.82	65.84
FANhyb_rscf00000081.1.g00005.1	108.75	107.6	98.69	87.67	84.31	88.65	73.03	70.93	71.53	77.93	81.84	75.61
FANhyb_rscf00007350.1.g00001.1	108.62	97.52	65.58	130.25	138	123.08	186.38	198.25	189.79	177.65	172.4	150.96
FANhyb_icon00033747_a.1.g00001.1	108.58	110.44	93.3	80.02	90.29	61.1	96.48	77.69	79.91	67.9	66.92	60.08
FANhyb_rscf00005260.1.g00001.1	108.52	101.91	111.87	73.69	70.26	75.05	77.1	71.05	66.31	74.81	80.9	78.48
FANhyb_rscf00003374.1.g00002.1	108.52	111.97	123	88.06	79.21	97.38	76.08	77.69	78.87	89.43	102.17	96.03
FANhyb_rscf00000007.1.g00040.1	108.48	109.16	125.39	90.61	90.72	95.9	85.95	87.43	90.54	70.06	76.81	72.72
FANhyb_rscf00000276.1.g00012.1	108.45	105.66	120.26	102.8	99.31	114.47	153.28	170.06	180.46	136.89	129.48	123.37
FANhyb_rscf00000148.1.g00008.1	108.43	113.77	150.18	73.86	67.55	70.98	98.85	97.14	97.93	79.28	79.96	77.42
FANhyb_rscf00000644.1.g00004.1	108.35	92.37	144.88	113.6	111.35	114.59	121.35	112.77	112.93	124.25	127.72	126.47
FANhyb_rscf00001049.1.g00001.1	108.35	130.99	102.03	77.64	75.21	77.92	68.37	65.59	58.76	68.43	68.92	65.64
FANhyb_icon00033807_a.1.g00001.1	108.35	108.5	129.09	122.65	127.73	114.56	188.34	176.17	199.17	200.05	189.74	192.23
FANhyb_icon17988273_s.1.g00001.1	108.19	135.7	107.9	54.05	61.62	67.03	42.97	42.18	41.29	46.75	35.09	41.19
FANhyb_icon00042650_a.1.g00001.1	108.16	116.52	94.17	63.26	59.85	58.47	60.55	68.4	65.99	53.82	55.13	61.89
FANhyb_icon00003916_a.1.g00001.1	108.06	116.24	170.33	110.11	112.11	103.62	108.61	99.37	123.04	118.7	104.1	113.4
FANhyb_rscf00001553.1.g00001.1	108.06	91.51	138.42	75.79	77.56	71.93	111.72	105.28	111	85.48	90.89	86.74
FANhyb_rscf00000004.1.g00036.1	108.05	115.26	99.06	383.3	373.06	375.8	287.42	282.82	281.05	473.72	475.6	485.58
FANhyb_icon20093109_s.1.g00001.1	108.05	85.35	160.27	157.21	147.79	164.98	363.86	360.37	396.53	352.92	340	374.82
FANhyb_icon19142197_o.1.g00001.1	108.04	72.1	86.86	147.71	160.94	146.24	132.42	158.36	165.38	177.56	161.65	189.46
FANhyb_icon00010332_a.1.g00001.1	108.04	103.85	90.64	213.18	222.64	210.21	160.71	157.23	182.71	226.71	195.89	247.82
FANhyb_rscf00000006.1.g00031.1	108.02	119.43	132.16	96.43	96.43	100.73	109.7	113.43	105.53	105.57	100.5	104.57
FANhyb_icon19224747_o.1.g00001.1	107.93	111.47	122.31	81.59	80.72	85.45	61.76	78.01	84.32	94.24	76.87	85.5
FANhyb_rscf00000190.1.g00007.1	107.91	98.72	90.82	124.55	121.29	128.21	110.93	94.79	105.4	118.52	118.47	122.47
FANhyb_rscf00002323.1.g00001.1	107.87	91.52	112.97	224.43	220.66	241.07	90.71	83.62	93.82	193.77	191.37	193.38
FANhyb_rscf00001414.1.g00001.1	107.78	111.13	132.95	183.28	180.58	168.13	72.87	77.26	71.95	198.09	188.54	180.26
FANhyb_icon00029736_a.1.g00001.1	107.76	105.72	107.59	88.6	85.59	77.97	54.76	77.95	65.54	74.39	74.73	58.61
FANhyb_rscf00000411.1.g00009.1	107.74	114.95	110.98	159.82	158.69	164.62	219.19	217.03	214.81	235.1	242.58	238.54
FANhyb_rscf00001451.1.g00002.1	107.64	59.77	55.52	163.57	166.5	151.75	171.99	163.8	159.16	151.79	129.69	162.89
FANhyb_rscf00000313.1.g00005.1	107.62	72.1	80.52	127.26	135.83	135.52	154.42	164.43	153.41	130.47	128.33	123.76
FANhyb_icon00014393_a.1.g00001.1	107.61	122.51	91.88	215.94	208.38	209.17	153.98	169.6	171.69	289.07	252.05	226.41
FANhyb_rscf00000462.1.g00003.1	107.57	107.7	153.64	96.25	95.48	95.14	173.61	169.27	154.03	147.72	139.48	130.81
FANhyb_rscf00001161.1.g00001.1	107.48	125.74	137.58	95.13	92.51	88.19	165.3	169.57	154.49	118.32	120.84	117.88
FANhyb_rscf00000920.1.g00005.1	107.48	107.16	113.85	160.46	162.17	160.6	192.04	190.19	197.68	178.79	179.68	183.41
FANhyb_rscf00000007.1.g00013.1	107.39	99.63	95.9	114.83	119.44	113.18	112.39	105.52	113.66	90.49	87.86	89.01
FANhyb_icon00015190_a.1.g00001.1	107.18	115.73	104.57	75.34	75.79	70.13	63.74	63.91	61.44	58.18	60.44	61.55
FANhyb_icon00048095_a.1.g00001.1	107.15	108.18	116	40.77	39.22	40.37	65.22	63.72	72.48	26.22	31.28	35.95
FANhyb_rscf00000769.1.g00006.1	107.12	95.7	147.28	106.25	107.18	120.56	109.99	110.55	118.41	113.91	114.39	114.8
FANhyb_icon00039965_a.1.g00001.1	107.09	88.42	153.33	159.01	154.77	168.67	217.71	201.19	185.8	171.65	184.74	244.2
FANhyb_rscf00000225.1.g00010.1	107.08	107.26	113.49	128.06	125.91	122.39	121.24	114.94	117.2	110.07	113.25	110.21
FANhyb_icon00013638_a.1.g00001.1	107.08	121.14	117.17	122.07	112.97	125.81	92.45	102.54	133.58	127.93	126.92	148.12
FANhyb_icon00049094_a.1.g00001.1	107.05	63.5	59.51	138.67	123.77	127.1	170.55	178.68	176.52	146.81	158.67	157.85
FANhyb_rscf00001818.1.g00001.1	107.03	118.29	88.35	54.23	53.4	53.21	57.71	55.37	51.75	42.37	41.43	45.07
FANhyb_rscf00003671.1.g00002.1	107.01	97.99	131.68	211.46	200.42	224.19	127.87	123.47	133.51	230.62	240.16	235.73
FANhyb_icon16543331_s.1.g00001.1	107	120.1	136.55	44.99	41.77	51.11	114.38	102.38	95.75	46.67	52.48	35.83
FANhyb_rscf00000252.1.g00001.1	106.99	134.25	112.68	104.49	108.6	105.01	88.07	85.89	77.82	96.49	94.25	91.29
FANhyb_rscf00000852.1.g00005.1	106.89	100.86	133.75	123.18	122.29	130.03	93.5	85.03	88.95	129.48	131.1	132.31
FANhyb_icon00001420_a.1.g00001.1	106.87	114.15	91.87	65.29	69.14	61.23	45.35	51.86	50.71	51.05	44.99	44.2
FANhyb_icon00001729_a.1.g00001.1	106.8	61.82	72.53	45.36	44.16	41.07	128.79	138.7	133.39	46.93	56.88	58.84
FANhyb_icon00039646_a.1.g00001.1	106.78	67.25	108.25	132.71	141.08	127.86	165.01	156.27	153.9	159.72	139.46	177.38
FANhyb_icon00008201_a.1.g00001.1	106.76	109.91	122.45	207.33	192.89	174.07	104.72	98.24	109.25	186.14	205.74	219.81
FANhyb_rscf00000769.1.g00004.1	106.74	90.42	87.07	130.78	130.44	125.15	112.81	112.4	112.46	115.67	113.2	119.06
FANhyb_icon00023487_a.1.g00001.1	106.66	78.02	70.87	143.17	170.7	151.66	230.71	239.27	223.03	216.36	221.41	192.28
FANhyb_rscf00003410.1.g00001.1	106.65	81.79	94.27	78.77	77.13	69.66	113.87	97.44	98.38	59.82	57.29	55.35
FANhyb_rscf00004146.1.g00001.1	106.52	77.58	72.8	49.6	52.56	56.3	137.1	128.67	130.86	56.53	52.7	55.74
FANhyb_rscf00003615.1.g00001.1	106.52	85.69	62.42	216.79	194.92	208.87	205.74	218.51	218.9	232.93	220.8	228.12
FANhyb_icon00002663_a.1.g00001.1	106.51	145.37	116.14	108.58	104.49	99.99	92.02	86.53	85.82	112.93	105.41	101.62
FANhyb_rscf00000112.1.g00005.1	106.48	106.72	112.67	47.42	47.99	45.96	98.88	96.6	82.33	48.94	48.54	49.04
FANhyb_rscf00000756.1.g00007.1	106.42	97.28	100.63	152.08	163.2	159.14	219.84	212.07	201.64	168.19	167.51	172.85
FANhyb_rscf00000082.1.g00003.1	106.42	124.03	94.43	69.74	62.47	64.27	54.28	55.12	58.04	41.52	44.7	42.4
FANhyb_rscf00000108.1.g00012.1	106.39	97.79	106.54	89.69	85.76	93.47	113.21	111.88	115.13	94.42	89.08	99.93
FANhyb_rscf00001956.1.g00001.1	106.36	72.38	64.96	155.03	168.75	173.68	173.33	175.67	173.44	157.62	160.67	153.47
[truncated: 32,627 more rows]
