# Supplementary material for: Transcriptome and Biochemical Analysis Jointly Reveal the Effects of Bacillus cereus AR156 on Postharvest Strawberry Gray Mold and Fruit Quality
Source: Front Plant Sci. 2021 Aug 9;12:700446. doi: 10.3389/fpls.2021.700446 (PMC8380966; doi:10.3389/fpls.2021.700446)
Supplement: Supplementary file 1 [file Data_Sheet_1.zip › Supplementary data sheet 3.XLSX]

## Sheet: Sheet2
Supplementary data sheet 3. The FPKM of different Plant Disease Resistance Genes (PRRs) identified from the strawberry fruits pre-treated with B. cereus AR156 then challegneg with B. cinerea.
gene_id	AR156_B. cinerea_0 h_FPKM	Mock_B. cinerea_0 h_FPKM	AR156_B. cinerea_24 h_FPKM	Mock_B. cinerea_24 h_FPKM	Types
FANhyb_rscf00002747.1.g00001.1	15.5833	38.8667	43.5367	11.8067	CN
FANhyb_rscf00000244.1.g00003.1	7.63	24.9267	41.5067	11.5767	CN
FANhyb_rscf00000244.1.g00004.1	10.44	16.85	18.4533	5.73	CN
FANhyb_icon00046336_a.1.g00001.1	6.79667	27.4033	39.5367	13.7667	CN
FANhyb_icon00014680_a.1.g00001.1	2.08333	1.02	0.603333	1.53	CN
FANhyb_icon00010941_a.1.g00001.1	9.19	20.09	4.76333	13.4133	CN
FANhyb_rscf00006683.1.g00001.1	0.18	1.40667	0.836667	2.41	CN
FANhyb_icon00028419_a.1.g00001.1	9.31	17.4667	3.55	11.1467	CN
FANhyb_rscf00000220.1.g00006.1	0	0.78	0.423333	0.0533333	CNL
FANhyb_rscf00000437.1.g00008.1	0.726667	1.29	0.32	0.0766667	CNL
FANhyb_rscf00000131.1.g00019.1	0.01	0.18	0.05	0.0166667	CNL
FANhyb_rscf00000328.1.g00005.1	0.43	2.90333	1.44667	3.75	CNL
FANhyb_rscf00006077.1.g00001.1	0.193333	5.01333	11.8233	31.4767	CNL
FANhyb_rscf00002627.1.g00001.1	0.353333	0.843333	0.236667	0.65	CNL
FANhyb_rscf00001603.1.g00001.1	0.433333	1.67333	0.383333	1.09333	CNL
FANhyb_rscf00000244.1.g00006.1	0.466667	1.95	0.483333	1.43667	CNL
FANhyb_rscf00006929.1.g00001.1	0	0.38	0.0433333	0.13	CNL
FANhyb_rscf00005969.1.g00001.1	0.33	0.38	0.0666667	0.21	CNL
FANhyb_rscf00000151.1.g00017.1	0	0.193333	2	6.4	CNL
FANhyb_rscf00000014.1.g00026.1	0.87	3.15667	0.743333	2.53333	CNL
FANhyb_icon00009416_a.1.g00001.1	2.58333	14.13	2.56333	9.66667	CNL
FANhyb_rscf00003806.1.g00001.1	0	0.36	0.0133333	0.0533333	CNL
FANhyb_rscf00000556.1.g00009.1	4.75	96.57	77.7667	320.18	CNL
FANhyb_rscf00000887.1.g00002.1	1.3	2.39	0.326667	1.39	CNL
FANhyb_rscf00003055.1.g00002.1	0.226667	0.316667	0.02	0.09	CNL
FANhyb_icon00032999_a.1.g00001.1	0.603333	2.47667	0.336667	1.54667	CNL
FANhyb_rscf00002996.1.g00001.1	0.54	0.72	0.1	0.463333	CNL
FANhyb_icon00030468_a.1.g00001.1	0.116667	0.923333	0.09	0.433333	CNL
FANhyb_rscf00000623.1.g00008.1	2.17	9.79333	0.903333	4.80333	CNL
FANhyb_rscf00001383.1.g00002.1	0.15	1.25	0.15	0.966667	CNL
FANhyb_rscf00000152.1.g00007.1	1.71667	0.89	0.12	0.803333	CNL
FANhyb_icon18481397_o.1.g00001.1	0.336667	2.73667	0.34	2.74667	CNL
FANhyb_rscf00003738.1.g00001.1	0.3	0.24	0.0266667	0.233333	CNL
FANhyb_rscf00002830.1.g00001.1	0.03	0.08	0.0166667	0.216667	CNL
FANhyb_rscf00002253.1.g00001.1	1.29333	3.78333	1.35	3.39667	L
FANhyb_rscf00001550.1.g00001.1	4.17333	30.9067	7.35667	20.6033	Mlo-like
FANhyb_rscf00000159.1.g00008.1	0.186667	0.703333	0.0833333	0.253333	Mlo-like
FANhyb_rscf00002804.1.g00001.1	0.0533333	0.323333	0.426667	0.05	N
FANhyb_rscf00000042.1.g00014.1	0.456667	0.99	1.29333	0.27	N
FANhyb_rscf00005698.1.g00001.1	0.95	1.69333	2.33667	0.61	N
FANhyb_rscf00001302.1.g00001.1	0.636667	1.11	1.6	0.473333	N
FANhyb_rscf00003063.1.g00001.1	0.143333	1.12333	0.59	0.18	N
FANhyb_rscf00000294.1.g00008.1	1.43333	0.443333	0.47	0.186667	N
FANhyb_rscf00000032.1.g00016.1	2.32333	20.3767	5.86	15.45	N
FANhyb_rscf00003354.1.g00001.1	1.51333	8.91667	2.67	7.30333	N
FANhyb_rscf00000865.1.g00001.1	0.326667	0.55	0.0766667	0.246667	N
FANhyb_rscf00006103.1.g00001.1	0.83	0.833333	0.126667	0.413333	N
FANhyb_rscf00002349.1.g00002.1	0.08	0.526667	0.03	0.37	N
FANhyb_rscf00005416.1.g00001.1	0.0433333	0.533333	0.156667	0.02	NL
FANhyb_rscf00000663.1.g00006.1	1.46667	1.65333	0.326667	0.0866667	NL
FANhyb_rscf00000030.1.g00014.1	0.766667	3.8	3.15667	1.00667	NL
FANhyb_icon00013759_a.1.g00001.1	0.996667	1.26333	0.683333	0.243333	NL
FANhyb_rscf00001796.1.g00002.1	0.17	0.326667	0.0933333	0.0366667	NL
FANhyb_rscf00004164.1.g00001.1	1.63333	6.71333	1.08667	2.76667	NL
FANhyb_icon00014475_a.1.g00001.1	0.0466667	0.0633333	0.236667	0.683333	NL
FANhyb_rscf00004913.1.g00001.1	1.16333	4.61	1.43	4.40667	NL
FANhyb_rscf00000099.1.g00003.1	0.946667	4.75333	7.81667	25.4967	NL
FANhyb_rscf00000917.1.g00005.1	0.04	0.413333	0.163333	0.62	NL
FANhyb_icon00003870_a.1.g00001.1	0.0766667	0.406667	0.103333	0.443333	NL
FANhyb_rscf00000712.1.g00001.1	0.276667	0.3	0.0566667	0.246667	NL
FANhyb_rscf00006695.1.g00001.1	0.14	0.656667	1.81667	8.60667	NL
FANhyb_icon00038139_a.1.g00001.1	3.10667	2.55	0.453333	2.29667	NL
FANhyb_icon00022998_a.1.g00001.1	2.48333	5.49	6.02	2.1	Other
FANhyb_icon00012604_a.1.g00001.1	18.4267	58.6833	11.11	29.2067	Other
FANhyb_icon00010903_a.1.g00001.1	0.0933333	0.146667	1.59333	4.49667	Other
FANhyb_rscf00001150.1.g00002.1	0.32	0.593333	0.256667	1.02333	RLK
FANhyb_rscf00004544.1.g00001.1	0.876667	8.15667	1.35333	7.42	RLK
FANhyb_icon20432867_s.1.g00001.1	1.54667	1.68333	0.856667	0.27	RLK-GNK2
FANhyb_rscf00000298.1.g00008.1	3.25333	14.4367	5.27	13.59	RLK-GNK2
FANhyb_icon00025793_a.1.g00001.1	0.713333	4.44333	0.94	2.99333	RLK-GNK2
FANhyb_rscf00001094.1.g00005.1	0.67	0.526667	0.08	0.306667	RLK-GNK2
FANhyb_rscf00002025.1.g00002.1	0.36	0.376667	0.103333	0.403333	RLK-GNK2
FANhyb_rscf00006765.1.g00002.1	0.226667	0.88	0.216667	1.57333	RLK-GNK2
FANhyb_rscf00001849.1.g00002.1	0.04	0.14	0.176667	0.01	RLP
FANhyb_rscf00000066.1.g00007.1	0.356667	0.24	0.0533333	0.0133333	RLP
FANhyb_rscf00000569.1.g00004.1	0.36	1.04	0.63	0.166667	RLP
FANhyb_icon18192873_o.1.g00001.1	7.74	10.8033	19.2533	6.01	RLP
FANhyb_icon00023338_a.1.g00001.1	7	7.89667	16.05	5.18667	RLP
FANhyb_rscf00000410.1.g00009.1	0.156667	1.16333	1.54333	0.51	RLP
FANhyb_rscf00000060.1.g00015.1	0.0166667	0.0333333	0.15	0.05	RLP
FANhyb_rscf00000168.1.g00011.1	0.68	1.85667	2.04	0.7	RLP
FANhyb_rscf00000059.1.g00003.1	0.57	1.52	1.07333	0.403333	RLP
FANhyb_rscf00001397.1.g00005.1	0.49	1.89	0.55	1.38333	RLP
FANhyb_rscf00001270.1.g00003.1	0.39	1.79667	0.256667	0.656667	RLP
FANhyb_icon00013124_a.1.g00001.1	0.72	5.11	2.61333	6.83667	RLP
FANhyb_rscf00001412.1.g00003.1	0.413333	2.11667	0.426667	1.11667	RLP
FANhyb_rscf00002079.1.g00002.1	11.1	69.31	20.6267	55.2833	RLP
FANhyb_rscf00000285.1.g00005.1	3.64333	43.58	15.7533	43.02	RLP
FANhyb_icon00000417_a.1.g00001.1	0.03	0.49	0.0466667	0.13	RLP
FANhyb_rscf00000044.1.g00012.1	1.50333	7.39	2.50667	7.17	RLP
FANhyb_rscf00006096.1.g00001.1	0.14	0.126667	0.333333	0.966667	RLP
FANhyb_rscf00000110.1.g00008.1	3.75	14.94	3.88333	11.27	RLP
FANhyb_rscf00000387.1.g00002.1	3.26	8.76	2.67667	7.96333	RLP
FANhyb_rscf00002963.1.g00001.1	2.06333	12.2567	1.76667	5.51	RLP
FANhyb_icon00000075_a.1.g00001.1	1.63	8.42	2.11	6.58667	RLP
FANhyb_rscf00000227.1.g00008.1	0.286667	0.386667	0.0533333	0.166667	RLP
FANhyb_rscf00002656.1.g00001.1	1.63	2.53	0.656667	2.07	RLP
FANhyb_icon00002531_a.1.g00001.1	2.42667	7.58	1.78	5.86	RLP
FANhyb_icon00009888_a.1.g00001.1	0.796667	4.05	0.446667	1.48333	RLP
FANhyb_rscf00001707.1.g00002.1	1.07	2.98667	1.08	3.77	RLP
FANhyb_icon17766409_r.1.g00001.1	6.11	7.89	2.95	13.6467	RLP
FANhyb_rscf00000113.1.g00018.1	0.06	0.696667	0.0933333	0.626667	RLP
FANhyb_rscf00000763.1.g00001.1	0.02	0.16	0.05	0.343333	RLP
FANhyb_icon00010454_a.1.g00001.1	3.24333	1.16333	1.41667	9.92667	RLP
FANhyb_icon14300531_r.1.g00001.1	0	5.59667	0.493333	6.02667	RLP
FANhyb_rscf00000113.1.g00010.1	0.56	1.84667	1.91667	0.246667	T
FANhyb_rscf00000072.1.g00001.1	0.0433333	0.71	0.646667	0.0966667	T
FANhyb_rscf00000253.1.g00013.1	23.13	118.09	102.443	30	T
FANhyb_rscf00002952.1.g00001.1	1.39333	3.93	4.90333	1.68	T
FANhyb_rscf00000221.1.g00006.1	1.33333	1.16667	4.17	1.65333	T
FANhyb_rscf00000165.1.g00011.1	25.2567	113.02	36.6167	93.2533	T
FANhyb_rscf00000050.1.g00002.1	0.45	2.31	0.52	1.55333	T
FANhyb_rscf00001180.1.g00002.1	1.92667	5.55333	1.73333	5.90667	T
FANhyb_rscf00004051.1.g00002.1	1.94	13.6567	4.03333	16.2867	T
FANhyb_rscf00003570.1.g00001.1	2.90333	13.15	8.79	2.77	TNL
FANhyb_rscf00000430.1.g00002.1	0.163333	1.03667	0.383333	0.126667	TNL
FANhyb_rscf00007596.1.g00001.1	0.153333	0.843333	0.39	0.146667	TNL
FANhyb_rscf00005962.1.g00001.1	0.29	1.9	2.10333	5.33	TNL
FANhyb_rscf00002123.1.g00002.1	6.26	57.4333	17.89	45.6767	TNL
FANhyb_icon00008586_a.1.g00001.1	5.03333	16.9033	3.56333	9.21667	TNL
FANhyb_rscf00000526.1.g00009.1	4.73667	65.8167	20.3767	53.2367	TNL
FANhyb_rscf00000207.1.g00012.1	0.41	0.75	0.12	0.316667	TNL
FANhyb_icon00000912_a.1.g00001.1	7.68333	42.8633	10.8767	29.2933	TNL
FANhyb_icon00044134_a.1.g00001.1	0	0.22	2.95667	8	TNL
FANhyb_rscf00002122.1.g00001.1	0.863333	0.94	0.09	0.266667	TNL
FANhyb_rscf00006727.1.g00001.1	0.75	0.636667	0.133333	0.436667	TNL
FANhyb_rscf00005783.1.g00001.1	0	0.33	0.263333	0.883333	TNL
FANhyb_icon20730804_s.1.g00001.1	0.41	1.70333	1.78667	6.23333	TNL
FANhyb_icon00029895_a.1.g00001.1	2.40333	0.556667	0.323333	1.24333	TNL
FANhyb_icon00023673_a.1.g00001.1	0	0.216667	0.643333	2.59667	TNL
FANhyb_rscf00002877.1.g00001.1	0.79	0.836667	0.0466667	0.19	TNL
FANhyb_icon00018881_a.1.g00001.1	0.363333	2.35667	1.68667	7.41	TNL
FANhyb_rscf00002352.1.g00002.1	0.136667	0.176667	0.116667	0.853333	TNL
