# Supplementary material for: Transcriptome and Biochemical Analysis Jointly Reveal the Effects of Bacillus cereus AR156 on Postharvest Strawberry Gray Mold and Fruit Quality
Source: Front Plant Sci. 2021 Aug 9;12:700446. doi: 10.3389/fpls.2021.700446 (PMC8380966; doi:10.3389/fpls.2021.700446)
Supplement: Supplementary file 1 [file Data_Sheet_1.zip › Supplementary data sheet 4.XLSX]

## Sheet: Sheet2
Supplementary data sheet 4. The FPKM of different Transcriptional Factors (TFs) identified from the strawberry fruits pre-treated with B. cereus AR156 then challegneg with B. cinerea.
gene_id	AR156_B. cinerea_0 h_FPKM	Mock_B. cinerea_0 h_FPKM	AR156_B. cinerea_24 h_FPKM	Mock_B. cinerea_24 h_FPKM	Types
FANhyb_icon00014528_a.1.g00001.1	0.813333	0.736667	0.623333	0.15	AP2
FANhyb_rscf00000029.1.g00010.1	1.07333	2.83333	3.04	1.1	AP2
FANhyb_rscf00000151.1.g00008.1	0.64	1.05	0.183333	0.503333	ARR-B
FANhyb_rscf00001009.1.g00002.1	0.536667	4.97667	1.41667	3.72667	B3
FANhyb_rscf00000916.1.g00005.1	0.456667	0.476667	0.35	0.13	bHLH
FANhyb_rscf00000935.1.g00005.1	0.686667	1.62333	1.52	0.603333	bHLH
FANhyb_rscf00000147.1.g00016.1	0.146667	0.67	0.113333	0.423333	bHLH
FANhyb_rscf00005836.1.g00001.1	2.74333	13.7467	1.99	7.44667	bHLH
FANhyb_rscf00001292.1.g00003.1	0.603333	3.42667	2.15	0.586667	bHLH
FANhyb_icon00001839_a.1.g00001.1	0.15	1.59	0.516667	1.80667	bHLH
FANhyb_icon00001828_a.1.g00001.1	0.83	2.69667	0.67	2.33333	C2H2
FANhyb_icon00002063_a.1.g00001.1	2.62667	14.63	3.36333	8.67333	C2H2
FANhyb_rscf00000770.1.g00003.1	1.41667	13.0833	4.05333	12.0933	C2H2
FANhyb_icon00006770_a.1.g00001.1	20.15	55.7333	78.9167	18.3033	C3H
FANhyb_rscf00000501.1.g00006.1	0.836667	0.616667	0.713333	0.196667	Dof
FANhyb_rscf00000221.1.g00006.1	1.33333	1.16667	4.17	1.65333	ERF
FANhyb_rscf00000735.1.g00002.1	0.206667	0.27	0.833333	0.203333	ERF
FANhyb_rscf00002952.1.g00001.1	1.39333	3.93	4.90333	1.68	ERF
FANhyb_rscf00000113.1.g00010.1	0.56	1.84667	1.91667	0.246667	ERF
FANhyb_rscf00000253.1.g00013.1	23.13	118.09	102.443	30	ERF
FANhyb_rscf00001660.1.g00001.1	1.66667	14.7467	2.94667	10.2967	ERF
FANhyb_rscf00000875.1.g00004.1	1.75333	5.02333	0.236667	1.23333	FAR1
FANhyb_rscf00000434.1.g00002.1	0.646667	4.75	1.48	3.80667	FAR1
FANhyb_rscf00000243.1.g00002.1	0.0966667	0.35	0.62	0.246667	GRAS
FANhyb_rscf00000024.1.g00029.1	3.56667	17.5533	15.7033	5.80667	GRF
FANhyb_rscf00001205.1.g00002.1	0.176667	0.736667	0.756667	0.296667	HD-ZIP
FANhyb_rscf00003354.1.g00001.1	1.51333	8.91667	2.67	7.30333	HRT-like
FANhyb_icon00008414_a.1.g00001.1	0.52	0.496667	0.183333	0.76	HSF
FANhyb_icon00005950_a.1.g00001.1	2.41667	2.34333	2.72333	0.943333	LBD
FANhyb_rscf00001065.1.g00008.1	2.05333	3.96667	12.7733	4.76333	LBD
FANhyb_icon00019749_a.1.g00001.1	1.50667	3.51333	0.29	1.10333	LBD
FANhyb_rscf00000410.1.g00009.1	0.156667	1.16333	1.54333	0.51	LBD
FANhyb_rscf00000160.1.g00014.1	2.16	4.53667	0.663333	1.74333	LSD
FANhyb_rscf00000109.1.g00019.1	0.59	1.34333	1.07667	0.32	MIKC_MADS
FANhyb_icon00008197_a.1.g00001.1	0.296667	1.06667	0.226667	2.37	M-type_MADS
FANhyb_rscf00000076.1.g00014.1	22.78	138.54	31.92	85.2433	M-type_MADS
FANhyb_rscf00001026.1.g00001.1	1.85333	11.5633	0.533333	2.72	M-type_MADS
FANhyb_rscf00000441.1.g00001.1	1.70333	15.8733	2.92667	8.51	M-type_MADS
FANhyb_icon00003944_a.1.g00001.1	0.166667	0.133333	0.61	0.243333	MYB
FANhyb_rscf00000430.1.g00002.1	0.163333	1.03667	0.383333	0.126667	MYB
FANhyb_rscf00005962.1.g00001.1	0.29	1.9	2.10333	5.33	MYB
FANhyb_rscf00006944.1.g00001.1	7.36667	37.47	11.2	29.4033	MYB_related
FANhyb_rscf00000110.1.g00017.1	4.33667	23.5533	5.65667	15.22	MYB_related
FANhyb_icon00020054_a.1.g00001.1	0.616667	0.233333	0.173333	0.576667	NAC
FANhyb_icon00001436_a.1.g00001.1	0.206667	0.543333	0.16	0.923333	NAC
FANhyb_icon19146025_s.1.g00001.1	1.13667	5.32667	0.44	1.39333	NAC
FANhyb_rscf00000099.1.g00003.1	0.946667	4.75333	7.81667	25.4967	NAC
FANhyb_rscf00004051.1.g00002.1	1.94	13.6567	4.03333	16.2867	NAC
FANhyb_rscf00001550.1.g00001.1	4.17333	30.9067	7.35667	20.6033	NF-YC
FANhyb_rscf00003517.1.g00001.1	6.23667	33.16	9.59333	25.8767	Trihelix
FANhyb_rscf00007194.1.g00001.1	1.00667	9.17333	2.33667	6.58	WOX
FANhyb_rscf00002219.1.g00001.1	0.706667	6.62667	1.36333	4.63	WOX
FANhyb_rscf00000148.1.g00011.1	0.11	0.396667	1.85	5.21667	WRKY
FANhyb_rscf00001513.1.g00003.1	1.82667	10.68	15.8067	42.41	WRKY
FANhyb_rscf00001667.1.g00001.1	1.33333	2.76333	2.33333	0.556667	YABBY
FANhyb_icon00047914_a.1.g00001.1	1.21667	5.72667	2.82333	0.896667	YABBY
FANhyb_rscf00003357.1.g00001.1	9.65333	10.9933	11.7967	3.52	ZF-HD
FANhyb_rscf00000372.1.g00013.1	1.89	2.38667	2.07667	0.313333	ZF-HD
FANhyb_rscf00005241.1.g00001.1	1.07667	4.13	4.62667	1.84	ZF-HD
FANhyb_icon00015514_a.1.g00001.1	0.366667	2.53	2.43667	0.536667	ZF-HD
